# Supplementary material for: The landscape of alternative splicing in granulosa cells and a potential novel role of YAP1 in PCOS
Source: PLoS One. 2024 Dec 13;19(12):e0315750. doi: 10.1371/journal.pone.0315750 (PMC11642958; doi:10.1371/journal.pone.0315750)
Supplement: S1 Table — The results are evaluated by rMATS and the criteras for filtering differential alternative splicing events is |ΔIncLevel| > 0.1 and FDR < 0.05. A3SS, alternative 3’ splicing site; A5SS, alternative 5’ splicing site; MXE, mutually exclusive exons; RI, retained intron; SE, skipped exons. (XLSX) [file pone.0315750.s003.xlsx]

## Sheet: Sheet1
ID	GeneID	geneSymbol	PValue	FDR	IncLevel1	IncLevel2	IncLevelDifference	type
64	ENSG00000102081.16_12	FMR1	0.00129014	0.0382317	0.29,0.185,0.277,0.341,0.395	0.856,0.76,0.59,0.577,0.309,0.256	-0.26	A3SS
264	ENSG00000169249.14_6	ZRSR2	2.6828e-06	0.000448743	1.0,0.88,1.0,1.0,0.936	0.846,0.784,0.917,0.836,0.924,0.846	0.104	A3SS
307	ENSG00000100429.18_8	HDAC10	0.00044404	0.0182639	0.106,0.0,0.357,0.294,0.454	0.0,0.0,0.106,0.0,0.0,0.0	0.225	A3SS
370	ENSG00000100105.18_8	PATZ1	0.000399593	0.0169401	0.23,0.104,1.0,0.08,0.582	0.0,0.0,0.511,0.0,0.0,0.134	0.292	A3SS
404	ENSG00000185686.18_13	PRAME	1.23473e-06	0.000238303	0.503,0.435,0.695,0.627,0.568	0.955,1.0,0.775,0.774,0.73,0.66	-0.25	A3SS
452	ENSG00000160221.18_15	GATD3	0.00163919	0.0458669	0.73,0.756,0.677,0.556,0.818	1.0,1.0,0.857,0.692,0.769,0.938	-0.169	A3SS
568	ENSG00000080189.15_9	SLC35C2	2.80791e-06	0.00045946	0.967,1.0,1.0,0.952,0.974	0.561,0.72,0.804,0.98,0.953,1.0	0.142	A3SS
812	ENSG00000090554.13_7	FLT3LG	8.17801e-05	0.00530654	0.137,0.0,0.174,0.278,0.215	0.0,0.0,0.107,0.0,0.183,0.0	0.112	A3SS
819	ENSG00000104872.11_11	PIH1D1	1.04596e-05	0.00106391	1.0,1.0,0.907,1.0,1.0	0.528,0.179,1.0,0.873,0.949,0.927	0.239	A3SS
939	ENSG00000167644.12_8	C19orf33	0.000246339	0.0123613	0.0,0.0,0.0,0.0,0.589	0.656,1.0,0.133,0.0,0.489,0.082	-0.276	A3SS
982	ENSG00000161265.15_10	U2AF1L4	0.000866494	0.0290717	0.481,0.576,0.267,0.119,0.724	0.8,0.778,0.623,0.813,0.628,0.714	-0.293	A3SS
1177	ENSG00000105576.16_13	TNPO2	0.000370048	0.0161337	0.119,0.243,0.232,0.195,0.086	0.089,0.0,0.093,0.03,0.079,0.099	0.11	A3SS
1193	ENSG00000123154.12_7	WDR83	0.00136713	0.0398853	1.0,1.0,0.656,0.404,1.0	1.0,1.0,0.885,1.0,1.0,1.0	-0.169	A3SS
1226	ENSG00000090661.12_8	CERS4	0.000560053	0.0214912	0.292,1.0,0.171,0.742,0.622	0.0,0.0,0.292,0.0,0.292,0.121	0.448	A3SS
1229	ENSG00000104980.8_8	TIMM44	5.45986e-06	0.000720989	0.0,0.005,0.0,0.0,0.01	0.444,0.34,0.0,0.0,0.011,0.0	-0.13	A3SS
1417	ENSG00000172466.16_8	ZNF24	0.00115358	0.0354409	0.068,0.1,0.042,0.064,0.009	0.333,0.333,0.088,0.038,0.069,0.161	-0.114	A3SS
1460	ENSG00000270011.8_12	ZNF559-ZNF177	4.08772e-05	0.00323876	1.0,1.0,0.636,1.0,0.6	1.0,1.0,0.625,0.579,0.538,0.625	0.119	A3SS
1505	ENSG00000186765.12_5	FSCN2	5.25593e-06	0.000711729	0.771,0.0,0.0,0.0,0.0	1.0,0.669,0.514,0.403,0.183,0.252	-0.349	A3SS
1566	ENSG00000073350.14_10	LLGL2	0.000159253	0.00901276	1.0,1.0,1.0,0.68,1.0	0.5,0.778,0.667,1.0,0.833,0.778	0.177	A3SS
1685	ENSG00000141295.14_9	SCRN2	8.81238e-07	0.000174555	0.016,0.05,0.024,0.0,0.0	0.0,0.058,0.174,0.429,0.071,0.082	-0.118	A3SS
1700	ENSG00000108433.17_12	GOSR2	0.000534982	0.0211558	0.632,1.0,1.0,1.0,0.395	1.0,1.0,1.0,1.0,1.0,1.0	-0.195	A3SS
1996	ENSG00000108523.16_10	RNF167	0.000181555	0.0100404	0.86,0.815,0.708,0.634,0.757	1.0,1.0,0.877,0.809,0.877,0.939	-0.162	A3SS
2078	ENSG00000103168.17_15	TAF1C	0.000563549	0.0214912	0.846,1.0,0.9,1.0,0.96	1.0,1.0,0.718,0.827,0.864,0.579	0.11	A3SS
2144	ENSG00000102901.13_8	CENPT	0.000140511	0.00826271	1.0,1.0,1.0,1.0,1.0	1.0,1.0,0.604,1.0,0.433,0.95	0.169	A3SS
2211	ENSG00000102359.9_9	SRPX2	0.00159353	0.0449234	0.028,0.0,0.006,0.023,0.025	0.842,0.721,0.01,0.024,0.032,0.0	-0.255	A3SS
2218	ENSG00000103037.12_8	SETD6	0.000516784	0.0205811	0.16,0.0,0.0,0.0,0.453	0.356,0.554,0.262,0.191,0.127,0.0	-0.126	A3SS
2239	ENSG00000125170.11_9	DOK4	0.000617809	0.0229076	0.785,0.831,0.943,1.0,0.932	0.219,0.595,0.76,0.725,0.56,0.927	0.267	A3SS
2476	ENSG00000103197.18_11	TSC2	0.00177196	0.0483243	0.481,0.527,0.473,0.44,0.507	0.567,0.696,0.868,0.595,0.495,0.831	-0.19	A3SS
2508	ENSG00000007376.8_8	RPUSD1	0.000610258	0.0227397	0.947,0.886,1.0,0.864,0.849	0.643,0.07,0.93,0.667,0.722,0.776	0.275	A3SS
2520	ENSG00000140983.14_9	RHOT2	0.00106993	0.0335596	0.962,0.89,0.897,0.941,0.873	0.764,0.642,0.877,0.829,0.823,0.842	0.116	A3SS
2665	ENSG00000067141.17_11	NEO1	5.70437e-05	0.00405064	0.035,0.189,0.0,0.0,0.431	0.0,0.0,0.121,0.0,0.0,0.0	0.111	A3SS
3394	ENSG00000213523.12_10	SRA1	2.69131e-07	6.7525e-05	0.796,0.777,0.822,0.801,0.963	1.0,1.0,0.914,0.927,0.89,0.935	-0.113	A3SS
3544	ENSG00000198300.14_13	PEG3	0.00142937	0.0410644	0.558,0.187,0.365,0.057,0.145	0.525,0.791,0.423,0.333,0.503,0.532	-0.255	A3SS
3546	ENSG00000198300.14_13	PEG3	3.56462e-06	0.00054757	1.0,1.0,0.75,1.0,1.0	0.1,0.25,0.625,1.0,1.0,1.0	0.287	A3SS
3950	ENSG00000146067.16_11	FAM193B	0.000315386	0.0145947	1.0,1.0,0.898,1.0,1.0	0.0,0.306,0.911,0.949,1.0,1.0	0.285	A3SS
3981	ENSG00000168137.20_14	SETD5	3.11956e-05	0.00266829	0.089,0.0,0.03,0.0,0.0	0.495,0.329,0.029,0.0,0.234,0.131	-0.179	A3SS
4079	ENSG00000189046.11_9	ALKBH2	3.42301e-08	1.07354e-05	0.692,0.486,0.333,0.579,0.5	1.0,1.0,1.0,1.0,0.73,0.818	-0.407	A3SS
4104	ENSG00000127419.17_11	TMEM175	0.00109478	0.0339111	0.207,0.143,0.355,0.078,0.349	0.0,0.0,0.078,0.075,0.152,0.101	0.159	A3SS
4447	ENSG00000114626.18_9	ABTB1	3.9652e-05	0.00317512	0.0,0.0,0.0,0.0,0.078	0.0,0.0,0.353,0.203,0.098,0.098	-0.11	A3SS
4519	ENSG00000141013.17_10	GAS8	7.76642e-06	0.000859675	0.07,0.321,0.12,0.178,0.071	0.0,0.0,0.069,0.0,0.033,0.06	0.125	A3SS
4618	ENSG00000011243.19_12	AKAP8L	8.04612e-06	0.000865188	1.0,1.0,0.808,0.835,0.935	0.808,0.0,0.787,0.602,0.705,0.627	0.327	A3SS
4792	ENSG00000133794.20_11	ARNTL	5.10138e-06	0.000711076	0.743,0.723,1.0,1.0,1.0	1.0,1.0,1.0,1.0,1.0,1.0	-0.107	A3SS
4842	ENSG00000161526.15_13	SAP30BP	1.16227e-11	9.72045e-09	0.052,0.05,0.036,0.121,0.067	0.146,0.333,0.118,0.189,0.144,0.145	-0.114	A3SS
5494	ENSG00000105048.18_14	TNNT1	5.4946e-09	2.40556e-06	0.017,0.08,0.0,0.0,0.012	0.012,0.073,0.014,0.015,0.51,0.362	-0.143	A3SS
5542	ENSG00000143549.21_11	TPM3	0.0003319	0.0150495	0.886,0.87,0.887,0.885,0.61	1.0,1.0,0.962,0.876,0.894,0.906	-0.112	A3SS
5699	ENSG00000172638.13_10	EFEMP2	5.11162e-05	0.00373545	0.793,1.0,0.859,1.0,0.821	0.505,0.364,0.396,1.0,0.902,1.0	0.2	A3SS
5791	ENSG00000009830.13_13	POMT2	0.00057397	0.0216718	0.081,0.033,0.0,0.0,0.035	0.248,0.261,0.048,0.09,0.057,0.11	-0.106	A3SS
5835	ENSG00000077522.15_9	ACTN2	7.8837e-05	0.00516005	0.896,1.0,1.0,1.0,1.0	0.2,0.0,0.778,1.0,1.0,0.5	0.4	A3SS
5949	ENSG00000184371.14_13	CSF1	0.000455939	0.0186514	1.0,0.294,0.714,1.0,0.613	1.0,1.0,1.0,0.565,1.0,1.0	-0.203	A3SS
5969	ENSG00000164733.22_12	CTSB	0.000972593	0.0315548	0.075,0.0,0.031,0.0,0.016	0.439,0.248,0.057,0.112,0.0,0.081	-0.132	A3SS
6251	ENSG00000154814.14_10	OXNAD1	0.000354197	0.0156826	0.131,0.0,0.231,0.0,0.73	1.0,1.0,0.231,1.0,0.783,0.231	-0.489	A3SS
6330	ENSG00000177000.13_14	MTHFR	2.03772e-05	0.00189357	0.844,1.0,1.0,0.774,0.691	1.0,1.0,1.0,1.0,1.0,1.0	-0.138	A3SS
6453	ENSG00000062598.18_13	ELMO2	2.86277e-08	9.36872e-06	0.715,0.715,0.456,0.834,0.677	1.0,1.0,1.0,1.0,0.456,1.0	-0.23	A3SS
6947	ENSG00000125144.14_13	MT1G	4.10487e-06	0.000605831	0.919,1.0,0.778,0.876,0.746	0.704,0.679,0.01,0.0,0.79,0.735	0.377	A3SS
7174	ENSG00000143224.18_12	PPOX	0.000146605	0.00848844	0.0,0.0,0.081,0.0,0.0	0.0,0.0,0.262,0.876,0.191,0.0	-0.205	A3SS
7289	ENSG00000163939.18_14	PBRM1	0.000262011	0.0129747	0.844,0.815,1.0,0.662,0.837	1.0,1.0,0.932,1.0,1.0,1.0	-0.157	A3SS
7358	ENSG00000204525.18_10	HLA-C	0	0	0.034,0.053,0.013,0.019,0.116	0.063,0.067,0.308,0.311,0.295,0.277	-0.173	A3SS
7359	ENSG00000204525.18_10	HLA-C	0.00150159	0.0429752	0.506,0.546,0.926,1.0,0.572	0.921,1.0,0.879,0.944,0.838,0.95	-0.212	A3SS
7508	ENSG00000126091.21_15	ST3GAL3	5.75263e-09	2.40556e-06	0.0,0.0,0.0,0.0,0.0	0.426,0.198,0.098,0.101,0.076,0.141	-0.173	A3SS
7536	ENSG00000005448.17_10	WDR54	5.38222e-09	2.40556e-06	1.0,1.0,1.0,1.0,0.875	0.567,0.753,0.442,0.699,0.662,1.0	0.288	A3SS
7944	ENSG00000136861.19_10	CDK5RAP2	0.00121667	0.0366315	0.126,0.115,0.151,0.245,0.0	0.0,0.0,0.029,0.0,0.0,0.0	0.123	A3SS
8141	ENSG00000138081.22_8	FBXO11	2.13495e-08	7.30444e-06	0.716,0.922,0.683,0.718,1.0	1.0,1.0,1.0,0.887,1.0,1.0	-0.173	A3SS
8454	ENSG00000239382.11_13	ALKBH6	1.49845e-05	0.00143183	0.215,0.0,0.292,0.0,0.452	1.0,1.0,0.141,0.121,0.578,0.852	-0.424	A3SS
8455	ENSG00000239382.11_13	ALKBH6	0.000225193	0.011771	0.469,0.0,0.0,0.0,0.0	1.0,1.0,0.15,0.128,0.227,0.0	-0.324	A3SS
8578	ENSG00000048991.17_11	R3HDM1	3.54273e-05	0.00295373	0.696,0.495,0.457,0.495,0.547	1.0,0.688,0.836,0.946,0.779,0.632	-0.275	A3SS
8672	ENSG00000100320.24_13	RBFOX2	9.76076e-05	0.0062262	0.159,0.286,0.233,0.146,0.282	0.316,0.541,0.336,0.44,0.537,0.495	-0.223	A3SS
8934	ENSG00000203705.11_13	TATDN3	0.000229731	0.0118437	0.633,0.11,0.589,0.535,0.0	0.0,0.0,0.0,0.0,0.301,0.564	0.229	A3SS
9329	ENSG00000128694.12_8	OSGEPL1	5.56133e-08	1.55038e-05	1.0,0.5,1.0,1.0,1.0	0.478,0.4,0.667,1.0,0.833,0.5	0.254	A3SS
9428	ENSG00000100241.22_12	SBF1	0.00163108	0.0458102	0.426,0.636,0.391,0.396,0.644	1.0,1.0,0.696,0.673,0.638,0.691	-0.284	A3SS
9430	ENSG00000100241.22_12	SBF1	0.00164723	0.0459211	0.87,0.746,1.0,1.0,1.0	0.173,0.0,0.909,1.0,1.0,0.715	0.29	A3SS
9552	ENSG00000169683.8_7	LRRC45	0.000316053	0.0145947	0.0,0.0,0.0,0.0,0.0	0.0,0.401,0.323,1.0,0.25,0.0	-0.329	A3SS
9587	ENSG00000244026.7_8	FAM86DP	5.29518e-06	0.000711729	0.0,0.111,0.303,0.0,0.0	0.466,0.635,0.167,0.0,0.249,0.237	-0.21	A3SS
9641	ENSG00000134744.14_15	TUT4	0.00176104	0.0482021	0.148,0.236,0.156,0.236,0.104	0.0,0.0,0.125,0.0,0.127,0.0	0.134	A3SS
9658	ENSG00000102103.18_11	PQBP1	1.49972e-06	0.000274802	0.863,0.884,0.89,0.917,0.947	0.75,0.798,0.736,0.699,0.872,0.814	0.122	A3SS
9675	ENSG00000142046.15_11	TMEM91	0.000811131	0.0277518	0.38,0.437,0.461,0.445,0.365	0.57,0.597,0.447,0.503,0.492,0.562	-0.111	A3SS
9678	ENSG00000142046.15_11	TMEM91	2.59711e-09	1.39632e-06	0.234,0.315,0.353,0.351,0.317	0.537,0.534,0.455,0.487,0.421,0.505	-0.176	A3SS
9679	ENSG00000142046.15_11	TMEM91	0.000290332	0.0140085	0.627,0.8,0.651,0.897,0.773	0.903,0.914,0.908,0.929,0.707,0.953	-0.136	A3SS
9757	ENSG00000203875.13_14	SNHG5	7.58298e-09	3.00406e-06	0.769,0.92,0.664,0.623,0.556	0.965,1.0,0.831,0.862,0.86,0.905	-0.197	A3SS
9773	ENSG00000135336.16_11	ORC3	0.000238975	0.0121538	0.583,0.147,0.155,0.424,0.38	1.0,0.495,0.823,0.495,0.551,1.0	-0.39	A3SS
9829	ENSG00000132424.17_10	PNISR	0.000370816	0.0161337	0.775,0.785,0.749,0.691,0.739	1.0,1.0,0.898,0.944,0.718,0.923	-0.166	A3SS
9844	ENSG00000173065.14_9	FAM222B	2.98018e-09	1.49546e-06	0.885,1.0,0.863,1.0,1.0	0.113,0.0,0.781,0.684,0.842,0.72	0.426	A3SS
9916	ENSG00000136856.18_8	SLC2A8	0.00176107	0.0482021	0.852,1.0,1.0,0.929,1.0	0.508,0.396,1.0,0.908,0.868,1.0	0.176	A3SS
10004	ENSG00000118495.21_11	PLAGL1	0.000424388	0.0176484	0.366,0.407,0.679,0.248,0.407	0.0,0.0,0.152,0.382,0.215,0.121	0.276	A3SS
10005	ENSG00000118495.21_11	PLAGL1	0.00118255	0.0358914	0.362,0.345,0.311,0.159,0.457	0.0,0.0,0.141,0.387,0.136,0.0	0.216	A3SS
10118	ENSG00000178381.12_7	ZFAND2A	6.80598e-05	0.00465715	0.884,0.96,0.864,1.0,1.0	0.812,0.92,0.792,0.721,0.742,0.817	0.141	A3SS
10184	ENSG00000168778.13_10	TCTN2	0.00116686	0.0357029	0.746,0.528,1.0,1.0,1.0	0.0,0.0,0.662,0.567,0.0,1.0	0.483	A3SS
10519	ENSG00000171681.13_15	ATF7IP	6.92354e-08	1.8612e-05	0.733,1.0,0.551,1.0,0.62	1.0,1.0,1.0,0.774,1.0,1.0	-0.182	A3SS
10654	ENSG00000121716.21_11	PILRB	1.27699e-09	7.39379e-07	1.0,0.904,0.776,0.55,0.809	1.0,1.0,1.0,1.0,0.966,0.949	-0.178	A3SS
10659	ENSG00000077454.17_10	LRCH4	1.30407e-12	1.40225e-09	0.957,0.902,0.681,0.802,1.0	1.0,1.0,0.972,1.0,1.0,0.986	-0.125	A3SS
10675	ENSG00000257923.12_13	CUX1	0.00101752	0.0325911	0.856,0.869,0.892,0.958,0.772	0.716,0.457,0.717,0.821,0.754,0.761	0.165	A3SS
10776	ENSG00000197586.13_15	ENTPD6	4.66018e-05	0.00343894	0.556,0.492,0.605,0.601,0.573	0.915,0.913,0.632,0.765,0.653,0.674	-0.193	A3SS
11377	ENSG00000171045.16_14	TSNARE1	6.804e-06	0.000839569	0.723,0.815,0.797,0.495,0.761	1.0,1.0,1.0,1.0,0.595,1.0	-0.214	A3SS
11385	ENSG00000147813.16_12	NAPRT	8.16247e-12	7.67986e-09	0.986,1.0,0.974,0.934,1.0	0.673,0.748,0.818,0.889,0.927,1.0	0.136	A3SS
11492	ENSG00000164985.15_7	PSIP1	5.69644e-05	0.00405064	0.098,0.042,0.232,0.093,0.245	0.0,0.0,0.102,0.0,0.069,0.039	0.107	A3SS
11699	ENSG00000106823.13_13	ECM2	0.000869024	0.0290717	0.366,0.257,1.0,0.454,0.409	0.0,0.0,0.471,0.188,0.0,0.0	0.387	A3SS
11754	ENSG00000147099.21_12	HDAC8	6.25452e-05	0.00434398	1.0,1.0,1.0,0.635,0.699	1.0,1.0,0.266,0.864,0.659,0.0	0.235	A3SS
11791	ENSG00000153113.24_14	CAST	0.00124242	0.0369631	0.036,0.387,0.0,0.0,0.0	0.441,0.441,0.283,0.0,0.0,0.0	-0.11	A3SS
11854	ENSG00000184908.20_7	CLCNKB	4.75629e-08	1.37694e-05	0.495,0.0,0.0,0.0,1.0	1.0,1.0,0.424,0.395,0.0,1.0	-0.337	A3SS
12101	ENSG00000136854.24_15	STXBP1	0.000513465	0.0205577	1.0,1.0,1.0,1.0,1.0	0.53,0.27,1.0,1.0,1.0,1.0	0.2	A3SS
12529	ENSG00000070669.17_11	ASNS	0.000542458	0.0211558	0.063,0.129,0.06,0.0,0.0	0.0,0.0,0.238,0.401,0.152,0.239	-0.121	A3SS
12615	ENSG00000176623.12_13	RMDN1	2.77556e-14	8.49593e-11	1.0,0.886,0.596,0.419,0.547	1.0,1.0,1.0,1.0,1.0,1.0	-0.31	A3SS
12709	ENSG00000134802.18_12	SLC43A3	0.000417732	0.0174682	1.0,1.0,1.0,1.0,1.0	1.0,1.0,0.822,0.659,0.928,0.899	0.115	A3SS
12710	ENSG00000134802.18_12	SLC43A3	5.21143e-05	0.00377177	1.0,1.0,1.0,1.0,1.0	1.0,1.0,0.77,0.617,0.897,0.843	0.146	A3SS
13050	ENSG00000173867.10_12	ENSG00000173867	0.000183461	0.0100404	0.979,1.0,0.955,0.962,0.981	0.835,0.495,0.909,0.917,0.962,0.974	0.127	A3SS
13058	ENSG00000020922.13_11	MRE11	1.28103e-05	0.00126873	1.0,1.0,0.855,1.0,0.946	0.0,0.0,0.551,0.746,0.932,0.873	0.443	A3SS
13063	ENSG00000130734.10_8	ATG4D	5.6304e-06	0.000730689	1.0,1.0,1.0,1.0,1.0	1.0,1.0,0.771,1.0,0.667,0.944	0.103	A3SS
13484	ENSG00000123349.15_10	PFDN5	0.000114778	0.00714242	0.938,0.789,0.714,0.556,0.667	0.737,1.0,0.875,1.0,1.0,1.0	-0.203	A3SS
13693	ENSG00000136108.15_13	CKAP2	0.0010827	0.0336755	0.495,0.662,0.329,0.746,0.29	0.0,0.0,0.282,0.082,0.14,1.0	0.254	A3SS
13703	ENSG00000196498.13_13	NCOR2	0.000197318	0.0106087	0.815,0.913,0.792,0.932,0.948	0.437,0.376,0.777,0.729,0.83,0.795	0.223	A3SS
13747	ENSG00000180776.16_9	ZDHHC20	0.000400602	0.0169401	0.638,0.495,0.844,0.662,0.595	1.0,1.0,0.788,0.662,1.0,1.0	-0.262	A3SS
13898	ENSG00000169062.15_6	UPF3A	0.000300845	0.0143183	0.057,0.0,0.126,0.162,0.17	0.323,0.514,0.178,0.03,0.107,0.393	-0.154	A3SS
43	ENSG00000155966.14_8	AFF2	0.00138681	0.0425636	0.196,0.113,0.165,0.0,0.472	0.0,0.0,0.159,0.0,0.082,0.0	0.149	A5SS
386	ENSG00000214078.13_13	CPNE1	2.14618e-05	0.00158687	0.924,0.714,0.89,1.0,0.876	1.0,1.0,1.0,1.0,1.0,1.0	-0.119	A5SS
489	ENSG00000104852.15_10	SNRNP70	2.09625e-05	0.00158687	0.364,0.209,0.363,0.296,0.481	0.0,0.0,0.062,0.222,0.194,0.144	0.239	A5SS
665	ENSG00000095059.17_11	DHPS	7.64677e-05	0.00428922	0.882,0.884,1.0,0.873,1.0	0.859,1.0,0.854,0.638,0.796,0.597	0.137	A5SS
877	ENSG00000182173.14_10	TSEN54	5.5586e-07	9.04199e-05	0.148,0.13,0.29,0.317,0.424	0.065,0.0,0.074,0.08,0.093,0.119	0.19	A5SS
878	ENSG00000182173.14_10	TSEN54	2.82199e-07	5.43279e-05	0.148,0.13,0.371,0.378,0.493	0.033,0.0,0.123,0.08,0.093,0.129	0.228	A5SS
962	ENSG00000141279.17_13	NPEPPS	2.42695e-09	7.9447e-07	0.871,1.0,1.0,1.0,1.0	0.0,0.0,0.652,1.0,0.23,0.666	0.55	A5SS
963	ENSG00000141279.17_13	NPEPPS	6.17442e-11	5.02186e-08	0.875,1.0,1.0,1.0,1.0	0.0,0.0,0.5,1.0,0.167,0.571	0.602	A5SS
1109	ENSG00000170004.18_14	CHD3	0.000754782	0.0257576	0.821,0.894,1.0,1.0,0.851	0.433,0.604,0.864,1.0,0.784,0.462	0.222	A5SS
1112	ENSG00000187838.17_10	PLSCR3	0.000654556	0.023487	0.788,0.808,0.756,0.89,0.71	1.0,1.0,0.848,0.905,0.771,1.0	-0.13	A5SS
1116	ENSG00000004975.12_10	DVL2	0.00146192	0.0438717	0.667,0.665,0.743,0.156,0.787	1.0,1.0,0.782,0.787,0.877,0.869	-0.282	A5SS
1157	ENSG00000108963.19_10	DPH1	1.0172e-05	0.000931793	0.718,0.6,0.631,0.645,0.712	0.597,0.569,0.536,0.521,0.497,0.477	0.128	A5SS
1400	ENSG00000168101.14_8	NUDT16L1	1.36069e-12	3.32008e-09	0.064,0.018,0.072,0.076,0.078	0.235,0.464,0.307,0.36,0.152,0.194	-0.224	A5SS
1449	ENSG00000103024.8_8	NME3	6.66984e-06	0.000692528	0.271,0.331,1.0,1.0,1.0	1.0,1.0,1.0,1.0,1.0,1.0	-0.28	A5SS
1450	ENSG00000103024.8_8	NME3	3.49959e-10	1.60742e-07	0.662,0.646,1.0,1.0,1.0	1.0,1.0,1.0,1.0,1.0,1.0	-0.138	A5SS
1521	ENSG00000177082.13_9	WDR73	6.48226e-05	0.00377673	0.318,0.28,0.368,0.44,0.2	0.75,0.6,0.919,0.787,0.48,0.31	-0.32	A5SS
1565	ENSG00000160439.16_8	RDH13	3.62328e-10	1.60742e-07	0.391,0.231,0.333,0.25,0.143	0.0,0.0,0.088,0.0,0.04,0.067	0.237	A5SS
1789	ENSG00000100722.20_13	ZC3H14	0.00139695	0.0426069	0.917,0.949,0.914,1.0,0.95	0.891,0.784,0.978,0.882,0.811,0.507	0.137	A5SS
1811	ENSG00000100731.16_11	PCNX1	8.7117e-05	0.00467177	0.814,0.693,1.0,1.0,0.87	1.0,1.0,1.0,1.0,1.0,1.0	-0.125	A5SS
2066	ENSG00000090621.15_12	PABPC4	1.17839e-05	0.00102688	0.234,0.208,0.238,0.193,0.093	0.069,0.032,0.207,0.138,0.071,0.038	0.101	A5SS
2303	ENSG00000010361.14_11	FUZ	0.000965502	0.031411	0.333,0.444,0.231,0.111,0.143	1.0,1.0,0.25,1.0,0.25,1.0	-0.498	A5SS
2739	ENSG00000078269.15_10	SYNJ2	1.27785e-06	0.00017322	0.033,0.349,0.0,0.0,0.163	0.0,0.0,0.045,0.0,0.0,0.0	0.102	A5SS
2838	ENSG00000164172.20_13	MOCS2	0.000311483	0.0128817	0.05,0.125,0.103,0.0,0.056	0.467,1.0,0.111,0.089,0.147,0.263	-0.279	A5SS
2846	ENSG00000136811.17_12	ODF2	9.50344e-05	0.0049337	0.844,0.897,1.0,0.194,0.844	1.0,1.0,1.0,0.644,1.0,1.0	-0.185	A5SS
3174	ENSG00000117335.21_11	CD46	0.000238103	0.0110661	0.154,0.6,0.0,0.0,0.185	0.0,0.0,0.022,0.013,0.064,0.0	0.171	A5SS
3215	ENSG00000248323.8_12	LUCAT1	2.63955e-05	0.00178903	0.68,0.68,1.0,0.741,0.752	1.0,1.0,0.629,1.0,1.0,0.761	-0.128	A5SS
3268	ENSG00000214021.17_9	TTLL3	3.12109e-05	0.00205823	0.986,0.976,0.796,0.892,0.879	0.6,0.636,0.843,0.662,0.918,0.778	0.166	A5SS
3470	ENSG00000146540.15_9	C7orf50	7.64129e-06	0.00076101	1.0,1.0,1.0,1.0,1.0	1.0,1.0,0.456,1.0,0.489,0.251	0.301	A5SS
3646	ENSG00000143420.19_10	ENSA	1.59699e-06	0.00021063	0.651,0.84,0.878,0.846,0.852	1.0,1.0,1.0,0.818,0.854,1.0	-0.132	A5SS
3703	ENSG00000182944.18_12	EWSR1	3.81463e-06	0.000413675	1.0,1.0,1.0,1.0,1.0	0.613,0.714,0.966,0.835,1.0,1.0	0.145	A5SS
3806	ENSG00000068745.15_9	IP6K2	8.17576e-09	2.34692e-06	0.464,0.378,0.321,0.613,0.373	0.08,0.105,0.245,0.186,0.088,0.196	0.28	A5SS
4036	ENSG00000105875.15_14	WDR91	1.92033e-05	0.00153626	0.0,0.0,0.083,0.0,0.0	0.667,0.5,0.04,0.027,1.0,0.143	-0.38	A5SS
4222	ENSG00000163138.19_7	PACRGL	8.79756e-06	0.000841805	1.0,1.0,0.5,0.529,0.8	1.0,1.0,1.0,1.0,1.0,1.0	-0.234	A5SS
4223	ENSG00000163138.19_7	PACRGL	1.27994e-05	0.00105866	1.0,1.0,0.556,0.529,0.765	1.0,1.0,1.0,1.0,1.0,1.0	-0.23	A5SS
4257	ENSG00000176731.12_9	RBIS	0.00176163	0.0496924	0.72,0.898,0.0,0.0,0.745	1.0,0.904,0.503,0.542,0.719,0.769	-0.267	A5SS
4326	ENSG00000126870.16_8	DYNC2I1	1.07136e-06	0.000162072	0.321,0.241,0.051,0.152,0.091	0.0,0.0,0.095,0.0,0.059,0.091	0.13	A5SS
4474	ENSG00000125458.7_8	NT5C	0.000321425	0.0130713	0.854,1.0,0.923,1.0,0.947	0.842,0.786,0.697,1.0,0.903,0.824	0.103	A5SS
4489	ENSG00000224870.8_11	MRPL20-AS1	8.62438e-05	0.00467177	0.946,0.827,0.746,0.808,1.0	1.0,1.0,1.0,1.0,0.869,1.0	-0.113	A5SS
4545	ENSG00000116406.20_13	EDEM3	9.15743e-05	0.00485742	1.0,1.0,1.0,1.0,0.927	0.292,0.0,1.0,1.0,1.0,0.628	0.332	A5SS
4683	ENSG00000157224.16_8	CLDN12	2.25387e-05	0.00161748	0.115,0.289,0.154,0.14,0.146	0.0,0.0,0.0,0.173,0.0,0.15	0.115	A5SS
4774	ENSG00000132676.16_12	DAP3	2.76797e-05	0.00185037	0.199,0.247,0.149,0.195,0.287	0.499,0.255,0.366,0.293,0.452,0.514	-0.181	A5SS
4843	ENSG00000125459.17_11	MSTO1	4.92243e-05	0.00311967	1.0,0.45,1.0,0.12,1.0	0.0,0.0,0.45,0.0,0.164,0.141	0.588	A5SS
4888	ENSG00000073803.14_11	MAP3K13	0.000365935	0.0145184	1.0,1.0,0.697,1.0,0.942	0.573,0.852,0.717,1.0,0.277,1.0	0.191	A5SS
4945	ENSG00000239900.14_10	ADSL	2.43377e-06	0.000289678	1.0,1.0,1.0,1.0,0.947	0.8,0.76,1.0,0.879,0.906,0.96	0.105	A5SS
4982	ENSG00000011007.13_9	ELOA	2.1038e-05	0.00158687	1.0,1.0,1.0,1.0,1.0	0.545,0.6,1.0,1.0,0.856,1.0	0.166	A5SS
5017	ENSG00000132768.14_8	DPH2	1.09598e-06	0.000162072	0.912,0.915,1.0,1.0,1.0	1.0,1.0,0.763,0.698,0.697,0.69	0.157	A5SS
5226	ENSG00000170919.16_8	TPT1-AS1	5.08349e-12	6.20186e-09	0.492,0.675,0.447,0.698,1.0	1.0,1.0,1.0,1.0,1.0,1.0	-0.338	A5SS
5228	ENSG00000170919.16_8	TPT1-AS1	5.82588e-09	1.77689e-06	0.718,0.409,0.51,0.634,1.0	1.0,1.0,1.0,1.0,1.0,1.0	-0.346	A5SS
5353	ENSG00000104859.15_8	CLASRP	0.000339214	0.0135685	0.493,0.52,0.552,0.446,0.445	0.688,0.788,0.614,0.792,0.51,0.623	-0.178	A5SS
5380	ENSG00000158552.13_12	ZFAND2B	1.17304e-06	0.000168366	1.0,0.953,1.0,1.0,1.0	0.535,0.733,0.966,1.0,0.964,1.0	0.124	A5SS
5599	ENSG00000003509.16_11	NDUFAF7	4.56037e-06	0.000483796	0.913,1.0,0.805,0.543,1.0	1.0,1.0,1.0,1.0,1.0,1.0	-0.148	A5SS
5642	ENSG00000166971.17_11	AKTIP	6.87964e-06	0.00069943	0.176,0.5,0.152,0.2,0.176	0.0,0.0,0.0,0.081,0.0,0.143	0.203	A5SS
5676	ENSG00000052723.12_7	SIKE1	0.000253629	0.0113551	0.096,0.113,0.043,0.207,0.125	0.0,0.316,0.296,0.366,0.395,0.284	-0.159	A5SS
5780	ENSG00000124356.17_9	STAMBP	0.000265632	0.011574	1.0,1.0,1.0,0.871,0.875	1.0,1.0,0.862,0.846,0.805,0.447	0.123	A5SS
6037	ENSG00000123989.15_9	CHPF	0.000395533	0.0155661	0.053,0.075,0.031,0.04,0.033	0.358,0.327,0.029,0.047,0.097,0.043	-0.104	A5SS
6205	ENSG00000085978.22_8	ATG16L1	2.22107e-05	0.00161748	0.29,0.304,0.086,0.263,0.333	0.0,0.0,0.158,0.143,0.0,0.091	0.19	A5SS
6458	ENSG00000203875.13_14	SNHG5	1.32682e-10	9.24985e-08	0.727,0.909,0.6,0.567,0.4	0.981,1.0,0.872,0.826,0.829,0.85	-0.252	A5SS
6463	ENSG00000203875.13_14	SNHG5	2.34568e-06	0.000286174	1.0,0.0,1.0,1.0,1.0	0.0,0.0,1.0,1.0,0.091,1.0	0.285	A5SS
6465	ENSG00000203875.13_14	SNHG5	2.34569e-06	0.000286174	1.0,0.0,1.0,1.0,1.0	0.0,0.0,1.0,1.0,0.091,1.0	0.285	A5SS
6946	ENSG00000162458.13_12	FBLIM1	0.00105038	0.0332848	0.776,0.851,0.912,0.91,0.835	1.0,1.0,1.0,1.0,0.925,0.855	-0.107	A5SS
6968	ENSG00000127980.16_8	PEX1	0.000120913	0.00614643	0.943,1.0,1.0,1.0,1.0	1.0,1.0,0.936,0.58,0.96,0.685	0.128	A5SS
6978	ENSG00000140386.13_12	SCAPER	4.64987e-05	0.00298571	0.349,0.472,0.69,0.862,1.0	0.0,0.0,0.445,0.0,0.229,0.0	0.562	A5SS
6990	ENSG00000106290.16_12	TAF6	1.26564e-05	0.00105866	0.977,0.917,0.956,0.964,0.954	0.625,0.854,0.852,0.798,0.885,0.976	0.122	A5SS
7056	ENSG00000177683.14_8	THAP5	3.03782e-07	5.49057e-05	0.579,1.0,1.0,1.0,0.832	0.292,0.524,0.407,0.216,0.524,0.846	0.414	A5SS
7266	ENSG00000147454.14_7	SLC25A37	0.000733933	0.0254014	0.615,0.476,0.569,0.534,0.402	0.103,0.0,0.487,0.551,0.171,0.304	0.25	A5SS
7269	ENSG00000061936.10_10	SFSWAP	0.00105771	0.0333007	0.952,0.727,0.924,1.0,0.968	0.82,0.432,0.95,0.67,0.872,0.399	0.224	A5SS
7572	ENSG00000078674.19_10	PCM1	0.000934318	0.0306005	0.413,0.425,0.498,0.579,0.453	1.0,1.0,0.62,0.905,0.596,0.501	-0.297	A5SS
7580	ENSG00000177666.17_7	PNPLA2	0.000142039	0.00700153	1.0,0.989,0.985,0.964,0.925	0.7,0.59,0.972,0.976,0.983,0.992	0.104	A5SS
7623	ENSG00000137106.18_7	GRHPR	0.000250255	0.0113078	0.627,0.927,0.883,0.894,0.747	1.0,1.0,1.0,1.0,0.935,1.0	-0.174	A5SS
7721	ENSG00000040933.16_9	INPP4A	0.00146718	0.0438717	0.844,0.9,0.691,0.797,0.957	0.0,0.0,0.737,0.691,0.818,0.914	0.311	A5SS
7797	ENSG00000106948.17_9	AKNA	1.03108e-05	0.000931793	0.875,0.659,0.75,0.625,1.0	1.0,1.0,0.931,1.0,0.931,0.852	-0.171	A5SS
8107	ENSG00000156650.14_14	KAT6B	0.000244372	0.0112202	1.0,1.0,0.9,0.75,0.6	0.0,0.0,0.643,0.417,0.667,0.556	0.469	A5SS
8473	ENSG00000168000.16_15	BSCL2	0.00131024	0.0407259	0.567,0.727,1.0,1.0,0.421	1.0,1.0,0.66,0.421,1.0,1.0	-0.104	A5SS
8561	ENSG00000214548.18_11	MEG3	3.68654e-06	0.000408871	0.443,0.21,0.515,0.799,0.393	0.081,0.042,0.195,0.137,0.05,0.102	0.371	A5SS
8565	ENSG00000214548.18_11	MEG3	1.81549e-11	1.77192e-08	0.761,1.0,0.761,1.0,1.0	0.827,0.0,0.499,0.285,0.102,0.0	0.619	A5SS
8627	ENSG00000130734.10_8	ATG4D	6.90909e-08	1.77455e-05	0.812,0.844,0.828,0.789,0.96	1.0,1.0,0.912,1.0,1.0,1.0	-0.139	A5SS
8671	ENSG00000110274.16_10	CEP164	0.00150285	0.0443128	0.0,0.163,0.0,0.0,0.095	0.809,0.586,0.044,0.024,0.043,0.303	-0.25	A5SS
8804	ENSG00000135297.17_8	MTO1	0.000259622	0.0115178	0.0,0.0,0.0,0.0,0.0	0.0,0.0,0.395,0.106,0.0,0.165	-0.111	A5SS
8846	ENSG00000181929.13_14	PRKAG1	7.38398e-08	1.80169e-05	0.028,0.061,0.037,0.161,0.079	0.571,0.241,0.306,0.391,0.138,0.188	-0.233	A5SS
9015	ENSG00000166598.16_10	HSP90B1	1.9461e-10	1.14868e-07	0.991,1.0,1.0,1.0,0.99	0.529,0.52,0.922,0.887,1.0,0.973	0.191	A5SS
9194	ENSG00000213983.12_8	AP1G2	0.000653573	0.023487	0.962,0.895,0.956,1.0,0.872	1.0,1.0,0.71,0.607,0.692,1.0	0.102	A5SS
24	ENSG00000010404.18_8	IDS	0.000577046	0.0167137	0.533,0.376,0.455,0.57,0.558	0.181,0.333,0.5,0.357,0.331,0.28	0.168	MXE
131	ENSG00000215301.11_14	DDX3X	0.00117131	0.0270581	0.249,0.223,0.159,0.148,0.261	0.292,0.356,0.333,0.253,0.285,0.424	-0.116	MXE
144	ENSG00000189186.11_7	DCAF8L2	0.000382953	0.012503	0.844,0.5,0.833,0.777,0.897	1.0,1.0,0.816,0.87,0.926,0.902	-0.149	MXE
167	ENSG00000223773.8_8	CD99P1	0.000521675	0.0155371	0.543,0.4,0.489,0.583,0.471	0.0,0.0,0.308,0.0,0.583,0.471	0.27	MXE
203	ENSG00000100387.9_6	RBX1	0.000221492	0.00884412	0.326,0.33,0.365,0.412,0.516	0.203,0.208,0.285,0.361,0.284,0.307	0.115	MXE
204	ENSG00000100387.9_6	RBX1	1.0148e-06	0.000152137	0.37,0.445,0.425,0.445,0.467	0.181,0.192,0.302,0.448,0.287,0.276	0.149	MXE
205	ENSG00000100387.9_6	RBX1	0.00119912	0.0274372	0.621,0.657,0.61,0.603,0.536	0.407,0.402,0.525,0.665,0.474,0.505	0.109	MXE
221	ENSG00000249590.7_12	ENSG00000249590	0.00196242	0.0384678	0.384,0.413,0.415,0.425,0.463	0.188,0.19,0.355,0.354,0.365,0.365	0.117	MXE
227	ENSG00000248751.6_10	ENSG00000248751	0.00239302	0.0441687	0.716,0.929,1.0,0.786,0.794	1.0,1.0,1.0,1.0,0.828,0.869	-0.105	MXE
269	ENSG00000160256.13_10	SLX9	0.00104971	0.0252142	0.515,0.407,0.356,0.322,0.509	0.264,0.188,0.382,0.348,0.333,0.311	0.117	MXE
294	ENSG00000185808.14_7	PIGP	2.36799e-07	5.61136e-05	0.095,0.365,0.049,0.083,0.0	0.0,0.0,0.0,0.067,0.02,0.0	0.104	MXE
334	ENSG00000149657.20_8	LSM14B	2.96369e-05	0.00196137	0.316,0.227,0.183,0.253,0.272	0.0,0.0,0.17,0.197,0.158,0.167	0.135	MXE
335	ENSG00000149657.20_8	LSM14B	0.000321693	0.0109914	0.485,0.341,0.199,0.444,0.379	0.0,0.0,0.211,0.286,0.172,0.263	0.214	MXE
375	ENSG00000124214.21_11	STAU1	0.00138878	0.0300059	0.391,0.424,0.294,0.355,0.356	0.072,0.151,0.301,0.273,0.316,0.192	0.146	MXE
398	ENSG00000101353.15_10	MROH8	7.3475e-07	0.000117131	0.5,0.333,0.429,0.857,0.0	1.0,1.0,0.75,0.75,1.0,1.0	-0.493	MXE
409	ENSG00000088367.23_13	EPB41L1	0.00014477	0.00648466	0.336,0.238,0.0,0.0,0.202	1.0,0.901,0.435,0.288,0.336,1.0	-0.505	MXE
413	ENSG00000214078.13_13	CPNE1	0.000179826	0.00777059	0.513,0.493,0.554,0.493,0.483	0.273,0.255,0.489,0.415,0.44,0.421	0.125	MXE
507	ENSG00000161677.12_8	JOSD2	2.02858e-05	0.00150525	0.462,0.42,0.427,0.417,0.502	0.178,0.179,0.391,0.395,0.34,0.38	0.135	MXE
514	ENSG00000126453.10_10	BCL2L12	0.000226578	0.00885342	0.529,0.636,0.385,0.632,0.292	0.246,0.204,0.439,0.258,0.317,0.188	0.219	MXE
515	ENSG00000126453.10_10	BCL2L12	1.82093e-05	0.00139339	0.438,0.573,0.33,0.571,0.271	0.14,0.124,0.343,0.243,0.274,0.161	0.222	MXE
522	ENSG00000104872.11_11	PIH1D1	0.00120267	0.0274372	0.619,0.682,0.569,0.575,0.722	0.592,0.481,0.481,0.588,0.514,0.502	0.107	MXE
531	ENSG00000105559.12_11	PLEKHA4	0.00196187	0.0384678	0.355,0.438,0.414,0.587,0.453	0.412,0.382,0.255,0.307,0.337,0.205	0.133	MXE
537	ENSG00000105559.12_11	PLEKHA4	0.000488333	0.0150134	0.469,0.531,0.513,0.544,0.502	0.513,0.667,0.713,0.816,0.519,0.691	-0.141	MXE
554	ENSG00000105327.18_7	BBC3	0.000156234	0.00691384	0.145,0.114,0.159,0.264,0.301	0.0,0.0,0.124,0.061,0.127,0.097	0.128	MXE
569	ENSG00000105755.8_7	ETHE1	0.000369911	0.0121855	0.433,0.431,0.505,0.55,0.502	0.222,0.262,0.36,0.428,0.385,0.312	0.156	MXE
673	ENSG00000064490.14_8	RFXANK	3.2472e-05	0.00209245	0.517,0.542,0.52,0.532,0.507	0.317,0.391,0.334,0.398,0.52,0.334	0.141	MXE
703	ENSG00000141867.19_14	BRD4	0.000722373	0.0195094	0.44,0.377,0.384,0.379,0.298	0.129,0.142,0.368,0.332,0.254,0.246	0.13	MXE
769	ENSG00000125648.15_10	SLC25A23	1.5037e-06	0.000193793	0.436,0.367,0.374,0.382,0.335	0.769,0.815,0.572,0.553,0.507,0.543	-0.248	MXE
784	ENSG00000167733.14_11	HSD11B1L	0.00029166	0.010327	0.415,0.441,0.791,0.623,0.791	0.0,0.0,0.381,0.453,0.301,0.24	0.383	MXE
794	ENSG00000077463.15_14	SIRT6	0.000571288	0.0167137	0.499,0.637,0.465,0.446,0.751	0.097,0.161,0.406,0.423,0.459,0.49	0.22	MXE
815	ENSG00000133313.15_9	CNDP2	0.000744153	0.020024	0.537,0.552,0.668,0.667,0.587	0.378,0.538,0.557,0.491,0.434,0.401	0.136	MXE
872	ENSG00000101773.19_11	RBBP8	0.00128071	0.0281681	0.161,0.208,0.214,0.372,0.597	0.125,0.345,0.0,0.0,0.057,0.253	0.18	MXE
960	ENSG00000161533.12_13	ACOX1	0.000664446	0.0184189	0.0,0.0,0.0,0.0,0.0	0.633,0.886,0.0,0.0,0.0,0.0	-0.253	MXE
968	ENSG00000125457.15_12	MIF4GD	1.9188e-06	0.000231074	0.016,0.023,0.0,0.0,0.026	0.241,0.203,0.102,0.101,0.07,0.0	-0.107	MXE
1002	ENSG00000108384.15_13	RAD51C	0.000696987	0.0189632	0.397,0.425,0.281,0.266,0.333	0.12,0.14,0.199,0.327,0.28,0.3	0.113	MXE
1059	ENSG00000131759.18_12	RARA	0.00252985	0.0458871	0.326,0.462,0.545,0.583,0.462	0.0,0.0,0.102,0.261,0.333,0.542	0.269	MXE
1072	ENSG00000277791.5_6	PSMB3	5.79782e-09	3.27622e-06	0.639,0.613,0.514,0.521,0.617	0.459,0.366,0.485,0.428,0.427,0.442	0.146	MXE
1073	ENSG00000277791.5_6	PSMB3	6.63984e-06	0.000609703	0.65,0.609,0.541,0.491,0.528	0.391,0.342,0.523,0.473,0.424,0.437	0.132	MXE
1101	ENSG00000198720.13_8	ANKRD13B	0.00230945	0.0431685	0.111,0.131,0.0,0.0,0.311	0.2,1.0,0.334,0.167,0.104,0.429	-0.262	MXE
1144	ENSG00000133027.18_7	PEMT	0.000478601	0.0149292	0.675,0.687,0.291,0.368,0.362	0.139,0.17,0.321,0.358,0.277,0.333	0.21	MXE
1146	ENSG00000133027.18_7	PEMT	0.000559694	0.0164461	0.344,0.424,0.103,0.17,0.12	0.059,0.072,0.159,0.192,0.106,0.134	0.112	MXE
1196	ENSG00000167721.11_7	TSR1	0.00178926	0.0363092	0.629,0.522,0.538,0.499,0.623	0.962,1.0,0.708,0.7,0.655,0.6	-0.209	MXE
1222	ENSG00000172530.21_14	BANP	7.95878e-06	0.00071299	0.194,0.483,0.069,0.345,0.14	0.0,0.0,0.101,0.0,0.169,0.0	0.201	MXE
1263	ENSG00000141076.18_9	UTP4	0.00175824	0.0357785	0.356,0.324,0.327,0.434,0.594	0.0,0.0,0.268,0.104,0.354,0.35	0.228	MXE
1319	ENSG00000099385.12_12	BCL7C	0.00102011	0.0249791	0.484,0.635,0.767,0.72,0.694	0.468,0.442,0.524,0.543,0.561,0.613	0.135	MXE
1320	ENSG00000156873.16_12	PHKG2	4.76514e-05	0.00280155	0.462,0.451,0.451,0.52,0.48	0.244,0.293,0.354,0.197,0.412,0.326	0.168	MXE
1422	ENSG00000168096.15_10	ANKS3	0.000889171	0.0225236	0.405,0.377,0.645,0.761,0.714	0.102,0.645,0.296,0.115,0.296,0.233	0.299	MXE
1453	ENSG00000172366.20_9	MCRIP2	0.000488456	0.0150134	0.461,0.474,0.484,0.589,0.515	0.259,0.413,0.431,0.304,0.411,0.452	0.126	MXE
1467	ENSG00000103148.17_9	NPRL3	0.000189307	0.00808518	0.465,0.422,0.509,0.324,0.484	0.688,0.75,0.599,0.629,0.541,0.61	-0.195	MXE
1543	ENSG00000140400.18_13	MAN2C1	0.00286988	0.0496962	0.435,0.414,0.526,0.551,0.62	0.236,0.419,0.421,0.457,0.385,0.367	0.128	MXE
1580	ENSG00000166479.10_9	TMX3	0.000483206	0.0149774	0.696,0.682,0.682,1.0,0.691	0.125,0.0,0.488,0.851,0.323,0.169	0.424	MXE
1617	ENSG00000104131.13_7	EIF3J	1.51155e-11	2.44319e-08	0.823,0.782,0.816,0.738,0.672	0.976,0.973,0.793,0.856,0.874,0.831	-0.118	MXE
1672	ENSG00000128739.23_10	SNRPN	5.0114e-06	0.000511302	0.375,0.42,0.44,0.449,0.482	0.249,0.229,0.37,0.332,0.381,0.31	0.121	MXE
1673	ENSG00000128739.23_10	SNRPN	3.41396e-08	1.25395e-05	0.318,0.266,0.294,0.234,0.321	0.149,0.09,0.255,0.176,0.271,0.154	0.104	MXE
1718	ENSG00000140105.18_11	WARS1	9.52809e-05	0.00482543	0.796,0.936,0.752,1.0,0.419	1.0,1.0,0.874,0.918,1.0,1.0	-0.185	MXE
1742	ENSG00000066427.25_15	ATXN3	2.10337e-05	0.00151705	0.08,0.149,0.579,0.289,0.55	0.0,0.0,0.0,0.234,0.379,0.0	0.227	MXE
1867	ENSG00000112130.17_6	RNF8	3.20033e-05	0.00208793	1.0,1.0,1.0,1.0,0.87	1.0,1.0,0.924,0.708,0.818,0.742	0.109	MXE
1887	ENSG00000182718.18_12	ANXA2	2.65624e-05	0.00179016	0.0,0.0,0.0,0.0,0.0	0.0,0.0,0.079,0.0,0.176,0.516	-0.129	MXE
1888	ENSG00000182718.18_12	ANXA2	0.000139955	0.00638006	0.707,0.791,0.724,0.881,0.846	0.561,0.46,0.577,0.549,0.561,0.63	0.233	MXE
1889	ENSG00000182718.18_12	ANXA2	0.000422978	0.0134866	0.666,0.817,0.702,0.881,0.687	0.485,0.363,0.606,0.494,0.517,0.54	0.25	MXE
1897	ENSG00000182718.18_12	ANXA2	1.15622e-05	0.000994252	1.0,1.0,1.0,1.0,1.0	1.0,1.0,0.948,1.0,0.834,0.525	0.115	MXE
1898	ENSG00000182718.18_12	ANXA2	2.09096e-05	0.00151705	0.905,1.0,1.0,1.0,0.929	0.8,1.0,0.727,1.0,0.609,0.483	0.197	MXE
1902	ENSG00000182718.18_12	ANXA2	0.000424639	0.0134866	0.826,0.727,1.0,1.0,0.929	0.308,0.2,0.667,1.0,0.636,0.7	0.311	MXE
1903	ENSG00000182718.18_12	ANXA2	0.000497547	0.0151659	0.784,0.834,1.0,1.0,0.801	0.0,0.0,0.715,1.0,0.53,0.601	0.409	MXE
1984	ENSG00000205581.11_8	HMGN1	1.88539e-06	0.000230835	0.281,0.238,0.261,0.25,0.21	0.202,0.0,0.058,0.0,0.094,0.093	0.173	MXE
2047	ENSG00000102316.17_6	MAGED2	4.15014e-05	0.00258364	0.465,0.481,0.429,0.455,0.493	0.22,0.154,0.427,0.418,0.366,0.4	0.134	MXE
2067	ENSG00000090621.15_12	PABPC4	7.96326e-08	2.33992e-05	0.013,0.0,0.0,0.0,0.0	0.291,0.376,0.123,0.0,0.122,0.265	-0.194	MXE
2069	ENSG00000090621.15_12	PABPC4	1.41636e-07	3.58778e-05	0.029,0.0,0.0,0.0,0.0	0.252,0.497,0.198,0.0,0.141,0.141	-0.199	MXE
2100	ENSG00000235437.9_11	LINC01278	4.26854e-08	1.4253e-05	0.444,0.742,0.589,0.657,1.0	1.0,1.0,1.0,1.0,0.657,1.0	-0.256	MXE
2129	ENSG00000197948.11_7	FCHSD1	0.00190775	0.0378765	0.591,0.414,0.226,0.236,0.426	0.0,0.0,0.105,0.228,0.298,0.141	0.25	MXE
2130	ENSG00000197948.11_7	FCHSD1	0.00233195	0.0433683	0.648,0.401,0.243,0.24,0.421	0.0,0.0,0.107,0.246,0.302,0.144	0.257	MXE
2185	ENSG00000132466.20_14	ANKRD17	0.0016544	0.0341383	0.378,0.441,0.2,0.437,0.673	0.104,0.028,0.446,0.227,0.24,0.385	0.187	MXE
2240	ENSG00000137210.14_9	TMEM14B	0.00227796	0.0430178	0.14,0.085,0.241,0.237,0.498	0.0,0.0,0.168,0.16,0.083,0.058	0.162	MXE
2246	ENSG00000143222.12_6	UFC1	0.00109444	0.0260512	0.893,0.88,0.885,0.889,0.901	0.669,0.609,0.78,0.922,0.879,0.804	0.112	MXE
2248	ENSG00000185499.17_13	MUC1	0.000995595	0.0244603	0.135,0.0,0.103,0.0,0.668	0.291,0.0,0.0,0.0,0.0,0.061	0.123	MXE
2250	ENSG00000185499.17_13	MUC1	0.000317173	0.0108876	0.189,0.097,0.181,0.0,0.259	1.0,1.0,0.356,0.55,0.227,0.247	-0.418	MXE
2284	ENSG00000164190.19_8	NIPBL	0.00211652	0.0409157	0.545,0.421,0.192,0.037,0.429	0.081,0.0,0.324,0.333,0.091,0.0	0.187	MXE
2287	ENSG00000164190.19_8	NIPBL	0.00138682	0.0300059	0.413,0.335,0.23,0.411,0.299	0.0,0.0,0.283,0.207,0.2,0.205	0.188	MXE
2333	ENSG00000180098.9_6	TRNAU1AP	0.00081293	0.0215588	0.75,0.698,0.682,0.694,0.773	0.354,0.387,0.63,0.652,0.54,0.717	0.173	MXE
2396	ENSG00000164134.13_9	NAA15	4.95775e-07	9.33837e-05	0.166,0.085,0.056,0.204,0.243	0.0,0.0,0.0,0.0,0.077,0.107	0.12	MXE
2434	ENSG00000137413.17_9	TAF8	0.000208211	0.00854479	0.789,0.762,0.64,0.727,0.615	1.0,1.0,0.925,0.762,0.727,0.81	-0.164	MXE
2445	ENSG00000103126.15_9	AXIN1	0.00215468	0.0413271	0.339,0.355,0.204,0.302,0.161	0.642,0.63,0.494,0.412,0.315,0.31	-0.195	MXE
2495	ENSG00000138760.11_12	SCARB2	0.000935943	0.0233858	0.267,0.406,0.197,0.171,0.253	0.0,0.0,0.194,0.131,0.239,0.151	0.14	MXE
2524	ENSG00000018189.13_9	RUFY3	0.00272167	0.0479457	0.412,0.555,0.192,0.36,0.393	0.479,0.847,0.525,0.387,0.603,0.82	-0.228	MXE
2582	ENSG00000183597.16_6	TANGO2	0.000120478	0.00570986	0.806,1.0,0.806,0.833,1.0	1.0,1.0,0.5,0.625,0.806,0.294	0.185	MXE
2585	ENSG00000183597.16_6	TANGO2	7.49408e-07	0.000117131	0.173,0.257,0.151,0.224,0.402	0.0,0.0,0.188,0.0,0.173,0.0	0.181	MXE
2626	ENSG00000112320.12_6	SOBP	0.00159838	0.0334522	0.356,0.439,0.378,0.322,0.288	0.125,0.0,0.2,0.39,0.178,0.095	0.192	MXE
2723	ENSG00000271793.2_11	ENSG00000271793	0.00127323	0.0280964	0.474,0.42,0.252,0.39,0.461	0.224,0.27,0.33,0.311,0.299,0.257	0.118	MXE
2768	ENSG00000168827.15_11	GFM1	0.00121848	0.0274568	0.427,0.607,0.572,0.215,0.492	1.0,1.0,0.546,0.714,0.616,0.915	-0.336	MXE
2899	ENSG00000122033.15_7	MTIF3	0.000201541	0.00846012	0.321,0.446,0.31,0.392,0.445	0.043,0.027,0.231,0.402,0.361,0.181	0.175	MXE
2918	ENSG00000082701.17_13	GSK3B	0.000598081	0.0169786	0.384,0.259,0.403,0.376,0.465	0.0,0.0,0.345,0.06,0.171,0.44	0.208	MXE
2991	ENSG00000070476.15_7	ZXDC	6.74249e-05	0.00364193	0.351,0.364,0.389,0.641,0.695	0.167,0.0,0.206,0.264,0.359,0.206	0.288	MXE
3096	ENSG00000204463.14_12	BAG6	0.000153774	0.00684619	0.936,0.985,0.939,1.0,0.962	0.669,0.45,0.978,0.926,0.935,0.928	0.15	MXE
3108	ENSG00000163638.13_8	ADAMTS9	0.000238258	0.00911584	0.616,0.593,0.595,0.668,0.587	0.476,0.383,0.525,0.541,0.51,0.52	0.119	MXE
3227	ENSG00000181555.22_16	SETD2	4.76714e-05	0.00280155	1.0,1.0,1.0,1.0,1.0	0.494,0.556,0.626,1.0,1.0,1.0	0.221	MXE
3366	ENSG00000248323.8_12	LUCAT1	0.000380955	0.0124933	0.706,0.34,0.306,0.632,1.0	0.34,1.0,1.0,1.0,1.0,0.673	-0.239	MXE
3387	ENSG00000174891.14_12	RSRC1	0.00115698	0.0269816	0.477,0.551,0.388,0.463,0.345	0.043,0.035,0.238,0.452,0.323,0.556	0.17	MXE
3395	ENSG00000163702.21_13	IL17RC	0.000833291	0.0217185	0.732,0.794,0.688,0.712,0.615	0.099,0.519,0.513,0.607,0.525,0.401	0.264	MXE
3422	ENSG00000115392.13_12	FANCL	4.34832e-05	0.00268426	0.841,1.0,0.779,1.0,0.755	0.514,0.469,0.414,0.638,1.0,0.0	0.369	MXE
3540	ENSG00000115307.17_7	AUP1	0.000241265	0.00912917	0.474,0.54,0.421,0.466,0.517	0.257,0.382,0.416,0.408,0.424,0.321	0.116	MXE
3572	ENSG00000171163.16_12	ZNF692	0.000249052	0.00928698	0.067,0.305,0.248,0.261,0.134	0.15,0.0,0.04,0.0,0.127,0.086	0.136	MXE
3574	ENSG00000171163.16_12	ZNF692	0.000302785	0.0106424	0.07,0.305,0.248,0.261,0.121	0.15,0.0,0.04,0.0,0.134,0.086	0.133	MXE
3608	ENSG00000047579.20_10	DTNBP1	2.33625e-05	0.00161906	0.174,0.056,0.104,0.178,0.092	0.0,0.0,0.0,0.0,0.033,0.0	0.115	MXE
3654	ENSG00000068878.15_7	PSME4	0.000243577	0.00912917	0.359,0.342,0.298,0.347,0.397	0.222,0.167,0.295,0.181,0.243,0.277	0.118	MXE
3670	ENSG00000285772.1_8	ENSG00000285772	0.000390747	0.012701	0.317,0.3,0.318,0.274,0.349	0.126,0.142,0.296,0.315,0.205,0.17	0.103	MXE
3698	ENSG00000163565.20_12	IFI16	6.79458e-05	0.00364328	0.445,0.491,0.508,0.522,0.654	0.337,0.333,0.476,0.466,0.278,0.342	0.152	MXE
3779	ENSG00000143621.17_7	ILF2	0.00118703	0.0273353	0.528,0.49,0.443,0.503,0.526	0.343,0.219,0.473,0.449,0.448,0.366	0.115	MXE
3780	ENSG00000143621.17_7	ILF2	0.00287515	0.0496962	0.491,0.465,0.487,0.495,0.489	0.217,0.226,0.512,0.436,0.359,0.436	0.121	MXE
3899	ENSG00000131373.15_11	HACL1	6.05128e-06	0.000577307	0.334,0.518,0.642,0.535,0.439	0.264,0.0,0.223,0.0,0.35,0.0	0.354	MXE
3906	ENSG00000142207.7_7	URB1	0.00116659	0.027034	0.313,0.281,0.333,0.143,0.165	0.692,0.286,0.42,0.358,0.5,0.516	-0.215	MXE
3989	ENSG00000077522.15_9	ACTN2	3.38653e-05	0.0021446	0.019,0.043,0.245,0.232,0.0	0.0,0.0,0.0,0.013,0.0,0.0	0.106	MXE
4076	ENSG00000161813.23_14	LARP4	0.000806099	0.0215331	0.654,0.478,0.746,0.468,0.823	0.0,0.0,0.246,0.647,0.0,1.0	0.318	MXE
4135	ENSG00000135766.9_11	EGLN1	0.000101356	0.00505938	0.939,0.901,1.0,0.989,0.868	0.534,0.788,0.89,0.87,0.798,0.927	0.138	MXE
4382	ENSG00000114115.10_9	RBP1	2.85227e-05	0.0019048	0.544,0.567,0.529,0.516,0.547	0.325,0.327,0.515,0.518,0.435,0.442	0.114	MXE
4485	ENSG00000230124.8_9	ACBD6	2.10644e-05	0.00151705	0.812,0.778,0.878,0.822,0.861	0.396,0.174,0.682,0.751,0.696,0.611	0.279	MXE
4578	ENSG00000050393.12_10	MCUR1	0.00229799	0.0431507	0.686,0.605,0.453,1.0,0.674	0.29,0.417,0.417,0.155,0.408,0.449	0.328	MXE
4591	ENSG00000185122.11_7	HSF1	0.00244509	0.0446808	0.789,0.738,0.652,0.0,0.0	1.0,1.0,0.652,0.789,1.0,0.0	-0.304	MXE
4604	ENSG00000141448.11_7	GATA6	0.000138024	0.00637688	0.418,0.397,0.448,0.383,0.428	0.236,0.225,0.395,0.391,0.313,0.311	0.103	MXE
4631	ENSG00000108819.11_7	PPP1R9B	0.00229988	0.0431507	0.399,0.297,0.387,0.332,0.43	0.633,0.484,0.459,0.424,0.49,0.413	-0.115	MXE
4634	ENSG00000100028.12_7	SNRPD3	0.00021004	0.00857198	0.455,0.594,0.504,0.597,0.502	0.368,0.378,0.434,0.429,0.445,0.48	0.108	MXE
4663	ENSG00000164414.19_8	SLC35A1	0.00121071	0.0274568	0.496,0.828,0.782,1.0,0.682	0.0,0.0,0.235,0.58,0.734,0.0	0.499	MXE
4675	ENSG00000124562.10_9	SNRPC	0.00034393	0.0115895	0.382,0.298,0.381,0.364,0.473	0.108,0.074,0.368,0.278,0.336,0.322	0.132	MXE
4681	ENSG00000095485.18_10	CWF19L1	0.00105475	0.0252383	0.411,0.344,0.336,0.387,0.426	0.0,0.0,0.155,0.24,0.303,0.242	0.224	MXE
4682	ENSG00000095485.18_10	CWF19L1	0.000624393	0.0176239	0.52,0.738,0.881,0.906,0.66	0.53,0.101,0.414,0.546,0.639,0.39	0.304	MXE
4820	ENSG00000100906.11_8	NFKBIA	0.000348025	0.0116739	0.462,0.478,0.408,0.333,0.489	0.089,0.132,0.461,0.412,0.307,0.35	0.142	MXE
4825	ENSG00000127527.14_8	EPS15L1	4.63994e-05	0.00277114	0.814,0.945,0.839,0.919,0.876	0.279,0.0,0.759,0.674,0.551,0.151	0.476	MXE
4900	ENSG00000104863.12_6	LIN7B	0.000311304	0.0107457	0.975,1.0,1.0,0.97,1.0	0.329,0.447,0.946,1.0,1.0,1.0	0.202	MXE
4954	ENSG00000136717.15_12	BIN1	6.67816e-07	0.000111495	0.486,0.492,0.531,0.449,0.466	0.282,0.272,0.425,0.405,0.421,0.36	0.124	MXE
4957	ENSG00000136717.15_12	BIN1	6.19786e-07	0.000109805	0.0,0.0,0.0,0.0,0.5	1.0,1.0,0.243,0.19,0.032,0.121	-0.331	MXE
4958	ENSG00000136717.15_12	BIN1	0.00111159	0.0263174	0.059,0.0,0.0,0.0,1.0	1.0,1.0,0.088,0.065,0.04,0.267	-0.198	MXE
5020	ENSG00000169895.6_6	SYAP1	0.00109581	0.0260512	0.497,0.625,0.647,0.676,0.731	0.491,0.342,0.517,0.54,0.458,0.588	0.146	MXE
5035	ENSG00000126522.17_9	ASL	1.74391e-05	0.00136285	0.479,0.443,0.573,0.676,0.448	0.299,0.292,0.287,0.296,0.45,0.383	0.189	MXE
5041	ENSG00000143224.18_12	PPOX	7.06118e-06	0.000640388	0.434,0.131,0.47,0.217,0.425	0.0,0.0,0.259,0.241,0.048,0.0	0.244	MXE
5064	ENSG00000143537.14_6	ADAM15	0.000226213	0.00885342	0.958,1.0,0.953,0.879,0.897	0.845,0.669,0.801,0.927,0.939,0.783	0.11	MXE
5132	ENSG00000163939.18_14	PBRM1	0.00052023	0.0155371	0.295,0.273,0.273,0.276,0.322	0.067,0.0,0.197,0.026,0.133,0.302	0.167	MXE
5240	ENSG00000204574.14_12	ABCF1	0.00215073	0.0413271	0.583,0.443,0.506,0.408,0.478	0.242,0.264,0.471,0.498,0.311,0.339	0.129	MXE
5246	ENSG00000075856.12_13	SART3	0.000433081	0.0136541	0.304,0.261,0.168,0.336,0.342	0.565,0.802,0.468,0.574,0.359,0.47	-0.257	MXE
5305	ENSG00000100225.18_11	FBXO7	8.58657e-08	2.42604e-05	0.024,0.104,0.228,0.286,0.096	0.0,0.0,0.077,0.064,0.053,0.0	0.115	MXE
5371	ENSG00000120647.10_14	CCDC77	4.5731e-05	0.00275361	0.643,0.0,0.706,0.546,0.504	0.0,0.0,0.0,0.73,0.474,0.0	0.279	MXE
5392	ENSG00000198952.8_7	SMG5	0.0022066	0.0421031	0.448,0.432,0.495,0.458,0.431	0.118,0.205,0.355,0.298,0.362,0.425	0.159	MXE
5404	ENSG00000133226.18_11	SRRM1	0.000592753	0.016943	0.57,0.564,0.57,0.495,0.718	0.324,0.297,0.511,0.504,0.498,0.507	0.143	MXE
5443	ENSG00000163558.13_6	PRKCI	0.00202955	0.039442	0.878,0.8,0.869,0.882,0.624	0.293,0.249,0.659,0.84,0.683,0.163	0.329	MXE
5490	ENSG00000143569.19_12	UBAP2L	0.000410875	0.0132381	0.833,0.675,0.838,0.838,0.825	1.0,1.0,0.848,0.859,0.963,0.851	-0.118	MXE
5573	ENSG00000163681.16_12	SLMAP	4.46711e-07	9.1154e-05	0.679,0.57,0.515,0.0,0.553	1.0,1.0,0.712,1.0,1.0,0.726	-0.443	MXE
5583	ENSG00000164162.14_9	ANAPC10	0.00040586	0.0131341	0.179,1.0,0.705,0.685,0.395	0.367,0.0,0.761,0.0,0.0,0.0	0.405	MXE
5656	ENSG00000137693.14_11	YAP1	0.000255976	0.00947364	0.063,0.028,0.009,0.03,0.149	0.289,0.334,0.106,0.144,0.127,0.075	-0.123	MXE
5690	ENSG00000078487.18_12	ZCWPW1	0.00230262	0.0431507	0.414,0.653,0.385,1.0,0.585	0.0,0.0,0.0,0.653,0.485,1.0	0.251	MXE
5717	ENSG00000176261.16_10	ZBTB8OS	5.37229e-05	0.00305929	0.0,0.039,0.0,0.0,0.0	0.28,0.0,0.049,0.438,0.089,0.0	-0.135	MXE
5847	ENSG00000099840.14_12	IZUMO4	1.35129e-08	6.20411e-06	0.615,0.362,0.561,0.354,0.817	0.113,0.0,0.154,0.46,0.0,0.0	0.421	MXE
5987	ENSG00000131507.11_6	NDFIP1	0.00111775	0.0263174	0.612,0.645,0.626,0.765,0.602	0.489,0.569,0.592,0.607,0.487,0.534	0.104	MXE
5999	ENSG00000136840.19_8	ST6GALNAC4	2.61532e-07	5.94182e-05	0.488,0.583,0.55,0.658,0.658	0.2,0.043,0.189,0.25,0.452,0.367	0.337	MXE
6027	ENSG00000125740.14_7	FOSB	0.000120087	0.00570986	0.24,0.274,0.201,0.221,0.427	0.367,0.444,0.375,0.366,0.371,0.351	-0.106	MXE
6030	ENSG00000104714.14_9	ERICH1	0.000818594	0.0215762	0.523,0.808,0.796,0.895,0.639	0.611,0.474,0.439,0.452,0.505,0.717	0.199	MXE
6037	ENSG00000168036.18_15	CTNNB1	0.000926685	0.0232335	0.564,0.542,0.6,0.544,0.62	0.304,0.299,0.547,0.523,0.514,0.416	0.14	MXE
6039	ENSG00000099860.9_9	GADD45B	2.1531e-05	0.0015356	0.434,0.425,0.52,0.461,0.374	0.226,0.14,0.327,0.227,0.349,0.39	0.166	MXE
6109	ENSG00000170634.13_7	ACYP2	0.00241703	0.0444999	0.427,0.408,0.301,0.499,0.817	0.691,0.272,0.731,1.0,0.784,1.0	-0.256	MXE
6121	ENSG00000163902.12_8	RPN1	0.00020751	0.00854479	0.524,0.564,0.509,0.497,0.57	0.404,0.366,0.491,0.455,0.412,0.462	0.101	MXE
6196	ENSG00000144535.20_10	DIS3L2	0.000695757	0.0189632	0.63,0.61,0.662,0.732,0.858	0.296,0.201,0.696,0.453,0.503,0.36	0.28	MXE
6213	ENSG00000113391.19_11	FAM172A	1.68834e-06	0.000210212	0.165,0.0,0.806,1.0,0.442	0.0,0.0,0.0,0.0,0.188,0.735	0.329	MXE
6219	ENSG00000160679.13_11	CHTOP	0.0012168	0.0274568	0.535,0.617,0.462,0.654,0.74	0.521,0.563,0.435,0.408,0.456,0.488	0.123	MXE
6220	ENSG00000160679.13_11	CHTOP	0.00162541	0.0337444	0.622,0.645,0.589,0.609,0.727	0.484,0.457,0.54,0.62,0.514,0.557	0.11	MXE
6250	ENSG00000166295.9_6	ANAPC16	6.27998e-09	3.2952e-06	0.13,0.118,0.096,0.103,0.185	0.315,0.264,0.194,0.283,0.187,0.259	-0.124	MXE
6326	ENSG00000138448.12_7	ITGAV	0.000222736	0.00884412	0.652,0.633,0.542,0.838,0.599	1.0,1.0,0.832,0.666,0.859,1.0	-0.24	MXE
6363	ENSG00000007541.17_11	PIGQ	1.40158e-07	3.58778e-05	0.639,0.614,0.661,0.697,0.71	0.297,0.0,0.401,0.322,0.379,0.369	0.37	MXE
6504	ENSG00000135655.16_12	USP15	0.00115399	0.0269816	0.746,0.675,0.752,0.691,0.681	1.0,1.0,0.78,1.0,0.848,0.737	-0.185	MXE
6531	ENSG00000144040.13_7	SFXN5	0.00125899	0.0280964	0.555,0.505,0.519,0.738,0.616	0.56,0.308,0.314,0.454,0.324,0.37	0.198	MXE
6662	ENSG00000077380.16_13	DYNC1I2	7.36165e-10	7.72553e-07	0.615,0.637,0.623,0.638,0.551	0.873,0.859,0.669,0.702,0.715,0.755	-0.149	MXE
6705	ENSG00000101040.20_11	ZMYND8	0.000470967	0.0147851	0.407,0.487,0.457,0.23,0.701	0.012,0.0,0.366,0.312,0.259,0.439	0.225	MXE
6776	ENSG00000122085.17_9	MTERF4	0.00105031	0.0252142	0.0,0.2,0.053,0.0,0.2	0.5,0.0,0.63,0.143,0.188,0.0	-0.153	MXE
6825	ENSG00000185596.16_5	WASH3P	0.000811163	0.0215588	0.581,0.625,0.41,0.217,1.0	0.0,0.0,0.203,0.0,0.322,0.51	0.394	MXE
6826	ENSG00000185596.16_5	WASH3P	0.000516704	0.0155371	0.837,0.833,0.725,0.546,1.0	0.342,0.294,0.474,0.357,0.704,0.78	0.296	MXE
6933	ENSG00000185070.12_7	FLRT2	0.0017982	0.0363261	0.202,0.0,0.432,0.187,0.458	0.559,0.679,0.388,0.603,0.352,0.488	-0.256	MXE
7074	ENSG00000124155.19_13	PIGT	0.00172561	0.0353102	0.514,0.536,0.652,0.572,0.602	0.358,0.4,0.53,0.485,0.48,0.513	0.114	MXE
7304	ENSG00000145216.16_12	FIP1L1	8.66175e-05	0.00451271	0.333,0.418,0.392,0.325,0.402	0.124,0.252,0.352,0.283,0.277,0.244	0.119	MXE
7322	ENSG00000188690.15_15	UROS	0.000982824	0.0243092	0.23,0.478,0.326,0.444,0.335	0.058,0.095,0.269,0.229,0.213,0.327	0.164	MXE
7358	ENSG00000106628.12_12	POLD2	0.000204094	0.00851427	0.601,0.587,0.615,0.744,0.542	0.351,0.378,0.528,0.553,0.561,0.51	0.138	MXE
7436	ENSG00000179295.19_9	PTPN11	0.00252362	0.0458871	0.715,0.466,0.625,0.633,0.647	0.428,0.438,0.529,0.435,0.553,0.404	0.153	MXE
7591	ENSG00000112078.14_8	KCTD20	0.00175278	0.0357664	0.448,0.511,0.749,0.07,0.379	0.845,1.0,0.741,0.618,0.784,0.627	-0.338	MXE
7606	ENSG00000140459.18_8	CYP11A1	0.000140698	0.00638006	0.318,0.319,0.335,0.362,0.443	0.151,0.134,0.375,0.368,0.249,0.233	0.104	MXE
7624	ENSG00000197157.11_10	SND1	0.000262387	0.00958952	0.434,0.49,0.457,0.481,0.527	0.273,0.181,0.434,0.469,0.361,0.398	0.125	MXE
7662	ENSG00000165458.15_12	INPPL1	9.31419e-05	0.00478476	0.542,0.503,0.605,0.635,0.442	0.455,0.343,0.375,0.397,0.344,0.336	0.17	MXE
7686	ENSG00000196387.10_7	ZNF140	1.93638e-05	0.0014515	0.638,0.841,0.56,0.469,0.557	1.0,1.0,0.712,1.0,0.829,1.0	-0.31	MXE
7729	ENSG00000213199.8_13	ASIC3	0.000425932	0.0134866	0.842,0.85,0.738,0.485,0.934	0.555,0.575,0.662,0.523,0.57,0.635	0.183	MXE
7747	ENSG00000175224.17_13	ATG13	0.0002576	0.00947364	0.0,0.056,0.0,0.0,0.091	0.378,0.356,0.0,0.0,0.077,0.151	-0.131	MXE
7801	ENSG00000243989.9_10	ACY1	0.000133629	0.00625249	0.231,0.471,0.388,0.289,0.099	0.569,0.506,0.569,0.691,0.569,0.509	-0.273	MXE
7881	ENSG00000168172.9_8	HOOK3	4.9576e-06	0.000511302	0.721,1.0,1.0,1.0,0.895	0.0,0.0,0.593,0.437,0.895,0.608	0.501	MXE
7944	ENSG00000125970.12_11	RALY	6.22435e-05	0.00346394	0.422,0.379,0.359,0.317,0.467	0.179,0.153,0.429,0.306,0.312,0.19	0.127	MXE
7952	ENSG00000204344.16_10	STK19	0.0027167	0.0479457	0.757,0.764,0.415,0.459,0.716	0.153,0.194,0.464,0.526,0.313,0.462	0.27	MXE
7955	ENSG00000112110.10_6	MRPL18	0.00116389	0.027034	0.207,0.173,0.609,0.67,0.534	0.021,0.089,0.321,0.413,0.159,0.192	0.239	MXE
7989	ENSG00000164896.21_10	FASTK	0.0016939	0.0348555	0.69,0.549,0.486,0.602,0.562	0.326,0.286,0.512,0.508,0.549,0.495	0.132	MXE
7990	ENSG00000164896.21_10	FASTK	0.000118998	0.00570986	0.625,0.585,0.496,0.553,0.55	0.267,0.326,0.491,0.416,0.527,0.489	0.142	MXE
7991	ENSG00000164896.21_10	FASTK	1.69353e-05	0.00133771	0.502,0.463,0.492,0.52,0.5	0.3,0.303,0.453,0.375,0.434,0.38	0.121	MXE
8019	ENSG00000147649.10_8	MTDH	0.000855904	0.0220613	0.523,0.424,0.483,0.515,0.534	0.931,0.912,0.53,0.425,0.648,0.506	-0.163	MXE
8096	ENSG00000249859.13_9	PVT1	0.000278577	0.00997766	0.295,0.217,0.0,0.386,0.086	0.0,0.0,0.086,0.0,0.136,0.056	0.15	MXE
8097	ENSG00000249859.13_9	PVT1	0.000223271	0.00884412	0.588,0.472,0.0,0.682,0.133	0.0,0.0,0.125,0.0,0.263,0.177	0.281	MXE
8098	ENSG00000249859.13_9	PVT1	0.000270718	0.00979652	0.319,0.265,0.0,0.428,0.086	0.0,0.0,0.094,0.0,0.151,0.059	0.169	MXE
8101	ENSG00000249859.13_9	PVT1	0.000240345	0.00912917	0.209,0.21,0.309,0.363,0.272	0.0,0.0,0.227,0.261,0.166,0.092	0.148	MXE
8107	ENSG00000249859.13_9	PVT1	0.000867583	0.0221623	1.0,1.0,0.856,0.88,1.0	0.612,0.786,0.891,0.863,0.926,1.0	0.101	MXE
8143	ENSG00000014164.7_8	ZC3H3	0.000545055	0.0160802	0.655,0.787,0.704,0.74,0.592	0.574,0.5,0.627,0.44,0.587,0.54	0.151	MXE
8146	ENSG00000147813.16_12	NAPRT	0.000590431	0.016943	0.616,0.65,0.522,0.556,0.59	0.235,0.21,0.612,0.552,0.321,0.497	0.182	MXE
8151	ENSG00000104529.19_15	EEF1D	0.00103562	0.0251132	0.826,0.748,0.848,0.634,0.88	0.501,0.458,0.692,0.633,0.748,0.622	0.178	MXE
8204	ENSG00000137033.12_3	IL33	2.53769e-08	1.09658e-05	1.0,1.0,1.0,1.0,0.6	0.0,0.0,0.452,0.45,0.533,0.0	0.681	MXE
8295	ENSG00000174738.13_6	NR1D2	6.46655e-05	0.00351876	0.473,0.378,0.816,0.0,0.0	1.0,1.0,0.54,0.677,1.0,0.664	-0.48	MXE
8344	ENSG00000148985.20_12	PGAP2	0.00186025	0.0373371	0.249,0.224,0.423,0.148,0.429	0.583,0.667,0.221,0.508,0.674,0.68	-0.261	MXE
8348	ENSG00000148985.20_12	PGAP2	0.00051171	0.0154692	0.957,0.895,0.964,1.0,1.0	0.44,0.371,0.922,0.887,0.687,1.0	0.245	MXE
8360	ENSG00000162910.19_11	MRPL55	0.00019366	0.00817601	0.811,0.714,0.717,0.657,0.638	0.896,1.0,0.865,0.822,0.812,0.82	-0.162	MXE
8411	ENSG00000173511.10_8	VEGFB	0.00148972	0.0317203	0.878,0.91,0.848,0.884,0.64	0.613,0.753,0.704,0.692,0.823,0.755	0.109	MXE
8444	ENSG00000147099.21_12	HDAC8	0.00274965	0.0480926	0.568,0.478,0.485,0.704,0.802	0.533,0.426,0.416,0.456,0.357,0.342	0.186	MXE
8470	ENSG00000041982.16_11	TNC	0.000496043	0.0151659	0.499,0.518,0.533,0.501,0.552	0.34,0.302,0.481,0.491,0.433,0.459	0.103	MXE
8499	ENSG00000136895.19_12	GARNL3	0.000868874	0.0221623	0.567,0.203,0.405,0.0,0.459	1.0,1.0,0.354,1.0,0.505,1.0	-0.483	MXE
8509	ENSG00000257524.6_16	ENSG00000257524	1.66294e-11	2.44319e-08	0.867,0.808,0.836,0.835,0.86	0.632,0.505,0.548,0.599,0.69,0.723	0.225	MXE
8510	ENSG00000257524.6_16	ENSG00000257524	2.2617e-11	2.76908e-08	0.857,0.815,0.836,0.835,0.86	0.632,0.505,0.548,0.599,0.69,0.723	0.224	MXE
8607	ENSG00000170776.22_11	AKAP13	2.43047e-05	0.00166862	1.0,1.0,1.0,1.0,0.956	0.739,0.809,0.802,0.944,0.947,0.864	0.14	MXE
8613	ENSG00000148468.17_7	FAM171A1	0.00254923	0.0461247	0.443,0.573,0.552,0.144,0.5	0.0,0.0,0.163,0.552,0.235,0.179	0.254	MXE
8628	ENSG00000078114.19_10	NEBL	0.00263685	0.0469015	0.857,0.638,0.884,0.806,0.715	0.604,0.699,0.653,0.575,0.667,0.836	0.108	MXE
8647	ENSG00000140682.19_10	TGFB1I1	0.000101931	0.00505938	0.496,0.458,0.491,0.456,0.536	0.599,0.657,0.568,0.565,0.542,0.643	-0.108	MXE
8677	ENSG00000108100.18_8	CCNY	0.000968586	0.0241194	0.393,0.361,0.452,0.355,0.454	0.666,0.731,0.516,0.62,0.445,0.616	-0.196	MXE
8832	ENSG00000092841.19_12	MYL6	2.04755e-06	0.000242602	0.025,1.0,0.0,1.0,1.0	0.063,0.0,0.0,0.343,0.036,0.089	0.516	MXE
8921	ENSG00000189319.14_10	FAM53B	0.00196371	0.0384678	0.437,0.514,0.43,0.65,0.635	1.0,1.0,0.777,0.755,0.628,0.642	-0.267	MXE
8928	ENSG00000196756.14_12	SNHG17	3.06316e-06	0.000330911	0.0,0.0,0.0,0.0,0.0	0.0,0.0,0.122,0.527,0.498,0.358	-0.251	MXE
8932	ENSG00000196756.14_12	SNHG17	1.36805e-06	0.000189617	0.0,0.0,0.0,0.0,0.0	0.0,0.0,0.069,0.309,0.561,0.271	-0.202	MXE
8935	ENSG00000196756.14_12	SNHG17	1.13451e-06	0.000163414	0.0,0.0,0.0,0.0,0.0	0.0,0.0,0.136,0.596,0.469,0.356	-0.26	MXE
8950	ENSG00000140264.21_10	SERF2	0.000139153	0.00638006	0.541,0.659,0.604,0.658,0.613	0.416,0.447,0.57,0.586,0.523,0.504	0.107	MXE
8956	ENSG00000087884.15_12	AAMDC	9.38897e-05	0.00478968	1.0,1.0,0.988,0.989,1.0	0.963,0.438,0.971,1.0,0.979,0.895	0.121	MXE
8974	ENSG00000177600.9_7	RPLP2	0	0	0.502,0.537,0.508,0.539,0.576	0.005,0.005,0.347,0.386,0.311,0.357	0.297	MXE
9074	ENSG00000197535.16_11	MYO5A	9.88729e-06	0.000875085	0.0,0.0,0.156,0.817,0.0	1.0,1.0,0.0,0.527,0.455,1.0	-0.469	MXE
9082	ENSG00000109919.10_8	MTCH2	0.000425713	0.0134866	0.187,0.268,0.274,0.209,0.12	0.177,0.144,0.026,0.072,0.119,0.096	0.106	MXE
9122	ENSG00000168002.12_8	POLR2G	0.000836691	0.0217185	0.35,0.409,0.392,0.473,0.652	0.293,0.3,0.352,0.297,0.294,0.357	0.14	MXE
9145	ENSG00000120860.11_12	WASHC3	6.87354e-07	0.000112207	0.0,0.0,0.171,0.0,0.0	0.347,0.383,0.561,0.0,0.341,0.0	-0.238	MXE
9228	ENSG00000168010.11_9	ATG16L2	0.00115157	0.0269816	0.501,0.711,0.479,0.608,0.368	0.246,0.144,0.446,0.395,0.34,0.328	0.217	MXE
9250	ENSG00000069248.12_7	NUP133	0.000311577	0.0107457	0.612,0.395,0.603,0.618,0.734	1.0,1.0,0.75,0.72,0.83,0.655	-0.233	MXE
9266	ENSG00000067057.18_10	PFKP	0.00250674	0.0456935	0.547,0.662,0.52,0.652,0.449	0.723,0.827,0.645,0.703,0.589,0.656	-0.124	MXE
9267	ENSG00000180902.18_11	D2HGDH	0.00131496	0.0288349	0.324,0.394,0.452,0.55,0.5	0.0,0.0,0.467,0.164,0.4,0.179	0.242	MXE
9275	ENSG00000137710.17_10	RDX	0.000185839	0.00798348	0.603,0.569,0.541,0.553,0.483	0.852,0.845,0.573,0.543,0.649,0.627	-0.132	MXE
9276	ENSG00000137710.17_10	RDX	0.00195718	0.0384678	0.496,0.495,0.568,0.545,0.502	0.786,0.774,0.503,0.489,0.628,0.612	-0.111	MXE
9279	ENSG00000139644.13_14	TMBIM6	0.000213175	0.00865183	0.773,1.0,0.6,1.0,1.0	1.0,1.0,1.0,1.0,1.0,1.0	-0.125	MXE
9323	ENSG00000067208.16_10	EVI5	0.00223074	0.0423438	0.514,0.621,0.665,0.577,0.57	0.465,0.498,0.473,0.302,0.306,0.478	0.169	MXE
9350	ENSG00000110080.20_13	ST3GAL4	3.84153e-09	2.56545e-06	0.631,0.548,0.355,0.648,0.343	0.0,0.0,0.052,0.0,0.189,0.39	0.4	MXE
9378	ENSG00000111321.11_12	LTBR	0.000819462	0.0215762	0.934,0.862,0.88,0.92,0.833	0.64,0.598,0.841,0.878,0.807,0.83	0.12	MXE
9541	ENSG00000175215.11_11	CTDSP2	0.000292406	0.010327	0.163,0.247,0.024,0.128,0.197	0.0,0.0,0.018,0.064,0.127,0.076	0.104	MXE
9547	ENSG00000184967.7_6	NOC4L	5.35924e-05	0.00305929	0.06,0.041,0.0,0.187,0.0	0.401,0.446,0.124,0.287,0.043,0.118	-0.179	MXE
9557	ENSG00000198300.14_13	PEG3	0.00262045	0.0468117	0.737,0.319,1.0,1.0,0.584	1.0,1.0,0.903,0.875,0.824,1.0	-0.206	MXE
9558	ENSG00000198300.14_13	PEG3	0.00161133	0.0336274	0.755,1.0,0.572,0.774,0.607	1.0,1.0,0.939,0.72,1.0,1.0	-0.202	MXE
9591	ENSG00000166435.16_13	XRRA1	0.00148302	0.0316693	0.29,1.0,1.0,0.671,0.308	1.0,1.0,0.671,1.0,1.0,0.741	-0.248	MXE
9599	ENSG00000111142.14_9	METAP2	0.000112767	0.00552259	0.65,0.67,0.643,0.642,0.563	0.955,0.954,0.578,0.556,0.727,0.712	-0.113	MXE
9674	ENSG00000150977.11_6	RILPL2	0.00085438	0.0220613	0.514,0.306,0.428,0.404,0.418	1.0,1.0,0.791,0.614,0.476,0.607	-0.334	MXE
39	ENSG00000198753.12_12	PLXNB3	0.000408774	0.00736749	0.091,0.065,0.035,0.024,0.042	0.273,0.231,0.116,0.124,0.099,0.08	-0.102	RI
40	ENSG00000130822.16_10	PNCK	1.21347e-13	7.47985e-11	0.184,0.239,0.107,0.099,0.121	0.239,0.272,0.318,0.313,0.235,0.246	-0.12	RI
78	ENSG00000133142.19_11	TCEAL4	4.6907e-06	0.000200788	0.893,0.958,0.701,0.729,0.8	0.485,0.6,0.656,0.521,0.66,0.592	0.231	RI
81	ENSG00000102393.14_10	GLA	1.70784e-07	1.27906e-05	0.164,0.193,0.111,0.254,0.083	0.0,0.0,0.0,0.13,0.067,0.0	0.128	RI
215	ENSG00000100288.20_7	CHKB	4.87144e-06	0.000207087	0.202,0.232,0.097,0.093,0.184	0.25,0.217,0.357,0.359,0.314,0.235	-0.127	RI
224	ENSG00000100429.18_8	HDAC10	1.9394e-05	0.00062403	0.0,0.0,0.109,0.101,0.502	0.0,0.0,0.0,0.0,0.0,0.069	0.131	RI
238	ENSG00000100359.21_7	SGSM3	1.7508e-05	0.000574038	0.129,0.198,0.14,0.228,0.161	0.356,0.483,0.333,0.413,0.203,0.205	-0.161	RI
242	ENSG00000100316.16_9	RPL3	3.10112e-07	2.07775e-05	0.737,0.802,0.815,0.667,0.687	0.362,0.401,0.508,0.626,0.569,0.69	0.216	RI
246	ENSG00000100151.16_7	PICK1	2.20239e-06	0.000102071	0.096,0.083,0.073,0.029,0.012	0.267,0.071,0.101,0.123,0.255,0.345	-0.135	RI
283	ENSG00000100038.20_10	TOP3B	6.78601e-07	3.94613e-05	0.194,0.241,0.122,0.333,0.189	0.033,0.037,0.126,0.019,0.063,0.0	0.169	RI
284	ENSG00000100038.20_10	TOP3B	0.00205766	0.026479	0.049,0.045,0.064,0.0,0.143	0.444,0.714,0.228,0.25,0.095,0.0	-0.228	RI
294	ENSG00000100023.20_8	PPIL2	0.00214628	0.0275045	0.009,0.042,0.006,0.0,0.031	0.474,0.212,0.055,0.016,0.004,0.013	-0.111	RI
323	ENSG00000160299.18_10	PCNT	3.17997e-07	2.08525e-05	0.108,0.132,0.29,0.261,0.132	0.0,0.03,0.089,0.056,0.071,0.069	0.132	RI
331	ENSG00000183250.13_10	LINC01547	0.000437657	0.00775206	0.333,0.0,0.0,1.0,0.5	1.0,0.0,1.0,1.0,0.143,1.0	-0.324	RI
387	ENSG00000101158.15_11	NELFCD	0.00189194	0.0245515	0.699,0.853,0.886,0.867,0.765	1.0,1.0,0.841,0.882,0.907,0.909	-0.109	RI
427	ENSG00000064601.21_11	CTSA	0.000263571	0.00512389	1.0,1.0,1.0,1.0,1.0	1.0,0.949,0.931,0.714,0.905,0.667	0.139	RI
491	ENSG00000268895.6_9	A1BG-AS1	0.00168185	0.0221516	0.522,0.692,0.235,0.28,0.659	0.797,0.667,0.77,0.633,0.66,0.784	-0.241	RI
536	ENSG00000213024.12_11	NUP62	0.000480751	0.00823409	0.808,0.756,0.694,0.512,0.697	0.36,0.5,0.349,0.688,0.455,0.385	0.237	RI
677	ENSG00000161265.15_10	U2AF1L4	0.00158179	0.0209681	0.417,0.632,0.267,0.148,0.778	0.75,0.778,0.655,0.833,0.652,0.722	-0.283	RI
730	ENSG00000006015.18_7	REX1BD	5.30294e-10	1.16741e-07	0.116,0.137,0.122,0.119,0.191	0.301,0.304,0.268,0.258,0.214,0.251	-0.129	RI
824	ENSG00000090674.16_7	MCOLN1	0.000178955	0.00383013	0.026,0.0,0.046,0.081,0.16	0.667,1.0,0.089,0.273,0.04,0.429	-0.354	RI
834	ENSG00000167733.14_11	HSD11B1L	0.000176275	0.00381249	0.114,0.105,0.0,0.0,0.121	0.473,0.0,0.282,0.107,0.226,0.189	-0.145	RI
982	ENSG00000169727.13_12	GPS1	6.22433e-09	8.34061e-07	1.0,1.0,1.0,1.0,1.0	0.667,0.714,0.5,0.273,0.857,1.0	0.332	RI
991	ENSG00000169738.8_8	DCXR	0.00459389	0.0493115	1.0,1.0,1.0,1.0,0.111	0.412,0.2,0.857,1.0,1.0,0.571	0.149	RI
993	ENSG00000169738.8_8	DCXR	0.000159817	0.00354357	1.0,1.0,1.0,1.0,1.0	0.0,0.333,1.0,0.667,1.0,1.0	0.333	RI
997	ENSG00000169689.15_10	CENPX	4.86317e-11	1.57771e-08	0.019,0.0,0.0,0.018,0.013	0.072,0.125,0.267,0.222,0.182,0.0	-0.135	RI
1004	ENSG00000186765.12_5	FSCN2	0.000184638	0.00389763	0.5,0.0,0.0,0.0,0.231	1.0,0.692,0.44,0.0,0.111,0.2	-0.261	RI
1039	ENSG00000182173.14_10	TSEN54	5.96236e-10	1.22507e-07	0.27,0.231,0.353,0.404,0.477	0.079,0.018,0.167,0.132,0.102,0.098	0.248	RI
1118	ENSG00000049283.19_14	EPN3	0.000827061	0.0124342	0.738,0.928,0.677,0.78,0.916	1.0,1.0,1.0,0.846,0.744,1.0	-0.124	RI
1143	ENSG00000141279.17_13	NPEPPS	1.0738e-09	2.00574e-07	0.909,1.0,1.0,1.0,1.0	0.714,0.2,0.579,1.0,0.412,0.571	0.402	RI
1144	ENSG00000141279.17_13	NPEPPS	0.00055546	0.00920392	0.61,1.0,0.818,1.0,0.6	1.0,1.0,0.474,1.0,1.0,1.0	-0.107	RI
1214	ENSG00000273559.5_8	CWC25	1.72229e-07	1.27906e-05	0.847,1.0,1.0,1.0,1.0	0.853,0.866,0.721,0.463,0.58,0.821	0.252	RI
1317	ENSG00000178971.16_10	CTC1	0.000754931	0.0115639	0.064,0.0,0.169,0.0,0.086	0.0,0.0,1.0,1.0,0.379,0.268	-0.377	RI
1351	ENSG00000072778.20_9	ACADVL	2.9754e-14	2.62005e-11	0.294,0.266,0.239,0.241,0.369	0.448,0.432,0.464,0.445,0.387,0.438	-0.154	RI
1382	ENSG00000160294.11_10	MCM3AP	0.00411557	0.0453817	0.171,0.234,0.226,0.267,0.244	0.0,0.0,0.222,0.087,0.179,0.088	0.132	RI
1404	ENSG00000185324.22_8	CDK10	0.00046296	0.00806126	0.307,0.256,0.278,0.329,0.289	0.404,0.381,0.501,0.385,0.355,0.404	-0.113	RI
1455	ENSG00000157353.17_10	FCSK	2.36665e-07	1.67848e-05	1.0,0.667,0.25,0.429,0.714	0.0,0.0,0.2,0.167,0.0,0.0	0.551	RI
1494	ENSG00000182087.14_15	TMEM259	0.000294389	0.00561799	0.159,0.21,0.231,0.212,0.289	0.313,0.488,0.36,0.413,0.234,0.231	-0.12	RI
1539	ENSG00000103042.9_8	SLC38A7	6.90506e-09	8.91845e-07	0.192,0.364,0.071,0.111,0.0	0.0,0.0,0.0,0.0,0.03,0.0	0.143	RI
1546	ENSG00000187193.9_7	MT1X	0.00362319	0.0412055	0.094,0.333,0.183,0.071,0.083	0.343,0.449,0.238,0.451,0.154,0.189	-0.151	RI
1561	ENSG00000125124.14_10	BBS2	8.0147e-13	3.8002e-10	0.093,0.0,0.158,0.277,0.156	0.0,0.0,0.036,0.055,0.022,0.034	0.112	RI
1650	ENSG00000066654.14_9	THUMPD1	2.13604e-05	0.000668352	0.407,0.143,0.556,0.256,0.617	1.0,1.0,0.52,0.929,0.625,1.0	-0.45	RI
1718	ENSG00000108465.15_7	CDK5RAP3	4.81975e-09	6.60198e-07	0.243,0.2,0.153,0.121,0.287	0.415,0.625,0.562,0.422,0.359,0.314	-0.249	RI
1733	ENSG00000095906.17_8	NUBP2	2.65221e-05	0.00078977	0.659,1.0,1.0,1.0,1.0	0.433,0.421,1.0,1.0,1.0,0.78	0.159	RI
1746	ENSG00000103024.8_8	NME3	1.93942e-06	9.19582e-05	0.012,0.087,0.014,0.036,0.125	0.286,0.38,0.106,0.15,0.105,0.1	-0.133	RI
1748	ENSG00000103024.8_8	NME3	1.06508e-05	0.000395493	0.196,0.289,1.0,1.0,1.0	1.0,1.0,1.0,1.0,1.0,1.0	-0.303	RI
1775	ENSG00000103266.11_6	STUB1	6.09019e-05	0.00159067	0.377,0.351,0.347,0.325,0.323	0.556,0.59,0.447,0.437,0.389,0.376	-0.121	RI
1788	ENSG00000140983.14_9	RHOT2	0.000770326	0.0117242	0.178,0.233,0.298,0.284,0.406	0.392,0.436,0.414,0.306,0.44,0.426	-0.123	RI
1806	ENSG00000131876.18_9	SNRPA1	0.000131731	0.0030526	0.895,0.333,0.486,0.625,0.4	0.091,0.0,0.175,0.576,0.098,0.152	0.366	RI
1810	ENSG00000182253.15_9	SYNM	0.00450753	0.0485742	0.6,1.0,1.0,1.0,0.615	1.0,1.0,1.0,1.0,0.778,1.0	-0.12	RI
1844	ENSG00000177082.13_9	WDR73	0.00049209	0.00833309	0.512,0.526,0.478,0.556,0.297	0.8,0.467,0.953,0.895,0.544,0.506	-0.22	RI
1876	ENSG00000140400.18_13	MAN2C1	0.000150556	0.00339936	0.147,0.187,0.138,0.113,0.355	0.227,0.25,0.342,0.443,0.297,0.273	-0.117	RI
2004	ENSG00000206149.11_7	HERC2P9	1.08085e-07	9.25328e-06	0.211,0.667,1.0,0.401,0.609	1.0,1.0,1.0,0.401,1.0,1.0	-0.323	RI
2021	ENSG00000167965.18_9	MLST8	0.00256189	0.0314572	0.068,0.057,0.129,0.055,0.032	0.4,0.348,0.107,0.111,0.034,0.133	-0.121	RI
2083	ENSG00000100722.20_13	ZC3H14	0.000334529	0.00617376	0.636,0.793,0.905,1.0,1.0	1.0,1.0,1.0,1.0,0.889,1.0	-0.115	RI
2086	ENSG00000133247.14_9	KMT5C	2.21691e-05	0.000683253	0.122,0.172,0.118,0.25,0.209	1.0,1.0,0.4,0.636,0.375,0.478	-0.474	RI
2120	ENSG00000181027.11_11	FKRP	0.00019075	0.00397349	0.669,0.366,0.224,0.224,0.776	1.0,1.0,1.0,0.591,1.0,0.224	-0.351	RI
2275	ENSG00000113240.14_9	CLK4	6.81506e-06	0.000272779	0.333,0.375,0.143,0.0,0.217	0.0,0.0,0.0,0.0,0.185,0.0	0.183	RI
2281	ENSG00000183258.12_10	DDX41	1.31988e-07	1.08477e-05	0.056,0.031,0.075,0.084,0.058	0.073,0.154,0.376,0.313,0.092,0.067	-0.118	RI
2324	ENSG00000234745.14_10	HLA-B	1.05943e-10	3.10968e-08	0.909,1.0,1.0,0.846,0.867	0.63,0.6,0.675,0.523,0.617,0.4	0.35	RI
2327	ENSG00000234745.14_10	HLA-B	0	0	0.014,0.004,0.013,0.013,0.085	0.322,0.225,0.031,0.018,0.11,0.077	-0.105	RI
2387	ENSG00000112855.17_14	HARS2	0.00033441	0.00617376	1.0,0.861,0.946,1.0,0.944	1.0,1.0,0.877,0.482,0.768,0.685	0.148	RI
2413	ENSG00000115207.15_11	GTF3C2	6.51112e-05	0.0016745	0.054,0.125,0.08,0.437,0.098	0.0,0.0,0.064,0.091,0.033,0.0	0.127	RI
2422	ENSG00000212694.8_10	LINC01089	5.40679e-14	4.16593e-11	1.0,1.0,1.0,1.0,1.0	0.333,0.0,0.478,0.667,0.692,0.556	0.546	RI
2459	ENSG00000258388.7_6	PPT2-EGFL8	0.00298905	0.0357064	0.692,0.895,1.0,1.0,1.0	1.0,1.0,0.918,0.704,0.6,0.524	0.126	RI
2503	ENSG00000100350.16_9	FOXRED2	1.88265e-06	9.02821e-05	1.0,0.8,1.0,1.0,0.333	0.0,0.0,0.167,0.231,0.2,1.0	0.56	RI
2527	ENSG00000128159.12_11	TUBGCP6	0.000943779	0.0138511	0.186,0.133,0.17,0.28,0.11	0.364,0.35,0.25,0.222,0.257,0.263	-0.109	RI
2537	ENSG00000204256.14_14	BRD2	1.07892e-06	5.83376e-05	1.0,0.943,1.0,0.667,1.0	1.0,1.0,0.821,0.952,0.6,0.407	0.125	RI
2587	ENSG00000169660.17_12	HEXD	1.15549e-05	0.000418968	0.065,0.101,0.36,0.309,0.26	0.03,0.039,0.083,0.14,0.048,0.097	0.146	RI
2605	ENSG00000114021.12_6	NIT2	1.69755e-05	0.000562565	0.094,0.091,0.062,0.026,0.051	0.054,0.13,0.254,0.28,0.281,0.18	-0.132	RI
2803	ENSG00000134668.13_12	SPOCD1	9.57766e-06	0.000364424	0.404,0.54,0.228,0.301,0.364	0.036,0.025,0.33,0.331,0.112,0.174	0.199	RI
2806	ENSG00000189046.11_9	ALKBH2	1.25236e-08	1.30839e-06	0.556,0.357,0.257,0.579,0.467	1.0,1.0,1.0,1.0,0.643,0.789	-0.462	RI
2837	ENSG00000133657.17_12	ATP13A3	1.75092e-08	1.71312e-06	0.362,0.241,0.097,0.13,0.071	0.0,0.0,0.0,0.1,0.067,0.0	0.152	RI
2880	ENSG00000224078.15_8	SNHG14	0.000420354	0.00754114	0.8,1.0,1.0,1.0,1.0	0.692,0.167,1.0,1.0,0.667,1.0	0.206	RI
2925	ENSG00000114745.15_9	GORASP1	4.94328e-05	0.00131906	1.0,0.846,1.0,0.294,0.556	1.0,1.0,1.0,0.8,0.714,1.0	-0.18	RI
2946	ENSG00000100201.23_12	DDX17	3.18542e-09	4.78901e-07	0.327,0.423,0.298,0.31,0.19	0.011,0.0,0.257,0.22,0.111,0.049	0.202	RI
2967	ENSG00000213339.9_9	QTRT1	7.87521e-09	9.31376e-07	0.2,0.186,0.168,0.203,0.132	0.571,0.598,0.475,0.368,0.345,0.215	-0.251	RI
3007	ENSG00000175110.14_12	MRPS22	0.00179943	0.0234993	0.085,0.005,0.043,0.141,0.052	0.135,0.5,0.183,0.026,0.144,0.105	-0.117	RI
3036	ENSG00000114626.18_9	ABTB1	0.00234697	0.0293442	0.0,0.0,0.056,0.04,0.0	0.385,0.667,0.0,0.1,0.056,0.0	-0.182	RI
3039	ENSG00000114626.18_9	ABTB1	7.02603e-10	1.39705e-07	0.073,0.172,0.29,0.26,0.197	0.0,0.125,0.0,0.0,0.0,0.083	0.164	RI
3046	ENSG00000135596.18_14	MICAL1	0.000960133	0.0139253	0.184,0.404,0.462,0.395,0.306	0.0,0.0,0.236,0.302,0.269,0.059	0.206	RI
3047	ENSG00000114544.17_11	SLC41A3	0.00098828	0.0142331	0.857,0.915,0.743,0.536,0.907	1.0,1.0,0.945,0.821,0.987,0.724	-0.121	RI
3151	ENSG00000011243.19_12	AKAP8L	0.0034379	0.0395359	0.617,0.786,0.845,0.766,0.684	0.781,1.0,0.777,0.938,0.785,0.93	-0.129	RI
3225	ENSG00000114786.16_13	ABHD14A-ACY1	0.00319808	0.0374771	0.0,0.0,0.05,0.0,0.0	0.538,0.3,0.0,0.0,0.029,0.0	-0.135	RI
3226	ENSG00000114786.16_13	ABHD14A-ACY1	0.00431713	0.0469026	0.018,0.0,0.0,0.0,0.0	0.598,1.0,0.0,0.0,0.028,0.0	-0.267	RI
3227	ENSG00000114786.16_13	ABHD14A-ACY1	0.00396248	0.0439079	0.0,0.0,0.0,0.0,0.018	0.444,1.0,0.0,0.0,0.037,0.0	-0.243	RI
3236	ENSG00000170037.14_13	CNTROB	1.48813e-07	1.1692e-05	1.0,0.667,1.0,1.0,1.0	0.481,0.625,0.733,0.818,1.0,0.333	0.268	RI
3283	ENSG00000178149.17_12	DALRD3	3.91553e-06	0.000169967	0.381,0.363,0.499,0.467,0.475	0.788,0.713,0.583,0.62,0.582,0.51	-0.196	RI
3286	ENSG00000178149.17_12	DALRD3	1.34378e-05	0.000468995	0.107,0.08,0.22,0.076,0.167	0.0,0.0,0.136,0.0,0.017,0.0	0.104	RI
3292	ENSG00000161526.15_13	SAP30BP	0.00132843	0.018116	0.6,0.818,0.4,0.571,0.357	1.0,0.846,0.736,0.846,0.745,0.667	-0.257	RI
3368	ENSG00000135473.16_11	PAN2	0.000719146	0.0112223	0.224,0.053,0.036,0.04,0.148	0.0,0.0,0.636,0.538,0.517,0.286	-0.229	RI
3528	ENSG00000137504.15_9	CREBZF	1.44659e-05	0.00049222	0.729,0.857,0.888,0.7,0.788	0.436,0.0,0.571,0.524,0.406,0.481	0.389	RI
3679	ENSG00000221968.9_12	FADS3	0.000320606	0.00602505	0.28,0.226,0.375,0.5,0.397	0.561,0.636,0.516,0.538,0.398,0.457	-0.162	RI
3826	ENSG00000136718.10_11	IMP4	0.00322952	0.0377342	0.085,0.078,0.117,0.06,0.107	0.615,0.3,0.136,0.238,0.101,0.071	-0.154	RI
3886	ENSG00000186141.9_7	POLR3C	1.54863e-08	1.56488e-06	0.83,0.82,0.901,1.0,0.749	1.0,1.0,1.0,1.0,1.0,1.0	-0.14	RI
3905	ENSG00000182944.18_12	EWSR1	0.000152311	0.00342643	0.466,0.545,0.561,0.429,0.493	0.12,0.143,0.492,0.394,0.24,0.355	0.208	RI
3926	ENSG00000105127.10_9	AKAP8	2.18484e-06	0.000102026	0.054,0.014,0.051,0.027,0.0	0.429,0.692,0.093,0.118,0.106,0.086	-0.225	RI
3988	ENSG00000077522.15_9	ACTN2	0.00017008	0.00371762	0.912,1.0,1.0,1.0,1.0	0.2,0.0,0.821,1.0,1.0,0.714	0.36	RI
4137	ENSG00000140632.17_8	GLYR1	0.000742085	0.0115177	0.859,0.778,0.925,0.972,0.855	0.376,0.627,0.734,0.869,0.859,0.765	0.173	RI
4307	ENSG00000104907.13_11	TRMT1	7.87327e-08	7.03346e-06	0.097,0.08,0.159,0.18,0.223	0.347,0.441,0.271,0.32,0.223,0.216	-0.155	RI
4310	ENSG00000104907.13_11	TRMT1	8.8848e-07	4.84654e-05	1.0,0.917,1.0,1.0,1.0	1.0,1.0,0.858,0.881,0.558,0.315	0.215	RI
4313	ENSG00000177000.13_14	MTHFR	6.05494e-05	0.0015882	0.561,0.846,0.647,0.429,0.569	0.0,0.0,0.392,0.396,0.273,0.333	0.378	RI
4318	ENSG00000172590.18_9	MRPL52	1.94377e-05	0.00062403	0.441,0.505,0.373,0.432,0.472	0.865,0.881,0.638,0.909,0.541,0.559	-0.288	RI
4352	ENSG00000160055.20_6	TMEM234	9.91615e-06	0.000374989	0.714,0.333,0.667,0.333,1.0	0.2,0.0,0.2,0.0,0.0,0.0	0.543	RI
4469	ENSG00000149231.16_15	CCDC82	0.000334217	0.00617376	0.093,0.2,0.2,0.161,0.022	0.0,0.0,0.0,0.037,0.061,0.083	0.105	RI
4481	ENSG00000172932.16_10	ANKRD13D	1.79221e-10	4.603e-08	0.023,0.047,0.0,0.057,0.019	0.284,0.302,0.158,0.009,0.133,0.097	-0.135	RI
4565	ENSG00000131591.18_13	C1orf159	0.00282621	0.0340249	0.0,0.161,0.07,0.0,0.067	0.548,0.168,0.083,0.342,0.0,0.15	-0.156	RI
4696	ENSG00000169718.18_9	DUS1L	7.57638e-09	9.31376e-07	0.096,0.096,0.106,0.128,0.071	0.16,0.269,0.288,0.347,0.145,0.188	-0.133	RI
4716	ENSG00000117385.16_9	P3H1	0.00044354	0.00783375	0.049,0.036,0.053,0.068,0.088	0.279,0.6,0.093,0.087,0.114,0.101	-0.154	RI
4729	ENSG00000131697.18_9	NPHP4	1.00884e-05	0.000379177	0.238,0.111,0.0,0.0,0.13	0.418,0.273,0.306,0.368,0.067,0.286	-0.191	RI
4841	ENSG00000125450.11_9	NUP85	1.10134e-05	0.000404086	0.059,0.059,0.101,0.047,0.152	0.491,0.217,0.216,0.101,0.164,0.182	-0.145	RI
4896	ENSG00000110619.18_10	CARS1	0.00302632	0.0360816	0.84,1.0,1.0,1.0,1.0	0.333,0.0,0.833,0.929,0.889,1.0	0.304	RI
4908	ENSG00000214941.8_8	ZSWIM7	0.000813205	0.0122557	1.0,1.0,0.9,0.529,0.846	1.0,1.0,0.76,0.625,0.607,0.243	0.149	RI
4909	ENSG00000214941.8_8	ZSWIM7	0.000757506	0.0115639	0.45,0.499,0.524,0.445,0.271	0.321,0.226,0.215,0.169,0.352,0.27	0.179	RI
5005	ENSG00000075151.24_11	EIF4G3	0.00267273	0.0326232	0.267,0.172,0.216,0.641,0.328	0.0,0.0,0.206,0.125,0.25,0.172	0.199	RI
5013	ENSG00000204525.18_10	HLA-C	1.65299e-10	4.43e-08	1.0,1.0,0.889,1.0,0.0	0.28,0.231,0.031,0.052,0.014,0.04	0.67	RI
5079	ENSG00000049089.15_13	COL9A2	0.0029167	0.0349098	0.0,0.0,0.0,0.125,0.208	0.294,0.188,0.333,0.136,0.263,0.1	-0.152	RI
5087	ENSG00000162191.14_11	UBXN1	6.23158e-06	0.00025438	1.0,1.0,1.0,1.0,0.907	0.306,0.895,1.0,1.0,0.784,0.857	0.174	RI
5123	ENSG00000100225.18_11	FBXO7	3.37979e-06	0.000148807	1.0,0.6,1.0,1.0,1.0	0.474,0.467,1.0,1.0,0.8,0.733	0.174	RI
5166	ENSG00000198198.17_14	SZT2	0.000392852	0.00710129	0.273,0.3,0.027,1.0,0.333	0.0,0.0,0.0,0.067,0.0,0.0	0.375	RI
5264	ENSG00000100911.16_8	PSME2	8.73249e-11	2.69135e-08	0.5,0.526,0.579,0.778,0.739	1.0,1.0,1.0,1.0,0.818,1.0	-0.345	RI
5348	ENSG00000172262.12_10	ZNF131	0.00289734	0.0348133	0.924,0.259,1.0,0.83,0.0	1.0,1.0,0.88,0.902,0.726,1.0	-0.315	RI
5403	ENSG00000136861.19_10	CDK5RAP2	2.15893e-09	3.46355e-07	0.168,0.147,0.248,0.364,0.192	0.0,0.0,0.075,0.016,0.099,0.129	0.171	RI
5534	ENSG00000178035.13_8	IMPDH2	7.84269e-07	4.43508e-05	0.333,0.789,0.75,0.538,0.818	1.0,1.0,0.771,1.0,1.0,1.0	-0.316	RI
5701	ENSG00000126249.8_8	PDCD2L	0.000220019	0.00443203	0.0,0.042,0.0,0.0,0.047	0.773,0.773,0.059,0.0,0.051,0.086	-0.273	RI
5724	ENSG00000114388.14_8	NPRL2	0.00133981	0.0182308	0.025,0.069,0.08,0.077,0.025	0.13,0.2,0.086,0.437,0.084,0.079	-0.114	RI
5741	ENSG00000003509.16_11	NDUFAF7	1.21033e-06	6.37647e-05	0.857,1.0,0.8,0.5,1.0	1.0,1.0,1.0,1.0,1.0,1.0	-0.169	RI
5798	ENSG00000164068.16_6	RNF123	0.00067946	0.0107666	0.031,0.033,0.0,0.0,0.027	0.294,0.2,0.024,0.215,0.0,0.0	-0.104	RI
5807	ENSG00000164548.12_10	TRA2A	1.73585e-05	0.000572182	0.818,1.0,0.688,0.846,0.561	0.111,0.0,0.515,0.429,0.316,0.273	0.509	RI
5965	ENSG00000115459.18_6	ELMOD3	7.07281e-05	0.00177946	0.059,0.067,0.6,1.0,0.133	0.0,0.0,0.053,0.0,0.0,0.0	0.363	RI
6135	ENSG00000187091.14_9	PLCD1	0.000210384	0.00429993	0.0,0.037,0.0,0.059,0.0	0.556,0.75,0.0,0.222,0.0,0.0	-0.235	RI
6160	ENSG00000123989.15_9	CHPF	0.00448676	0.048435	0.088,0.096,0.075,0.071,0.041	0.438,0.395,0.056,0.057,0.123,0.059	-0.114	RI
6211	ENSG00000123329.20_14	ARHGAP9	1.88942e-06	9.02821e-05	0.16,0.077,0.28,0.156,0.368	0.0,0.0,0.0,0.2,0.0,0.0	0.175	RI
6306	ENSG00000230657.8_7	PRB4	7.8737e-13	3.8002e-10	0.934,0.731,0.907,0.95,0.899	0.988,1.0,1.0,1.0,0.974,1.0	-0.109	RI
6475	ENSG00000140474.14_11	ULK3	0.000311271	0.00586751	0.153,0.222,0.304,0.286,0.395	0.5,1.0,0.765,0.853,0.559,0.273	-0.386	RI
6525	ENSG00000142330.20_11	CAPN10	3.62418e-07	2.32703e-05	1.0,1.0,1.0,1.0,1.0	0.429,0.273,0.931,0.75,1.0,0.81	0.301	RI
6545	ENSG00000095397.16_11	WHRN	0.00115331	0.0162677	0.273,0.353,0.183,0.467,0.31	0.0,0.0,0.16,0.243,0.0,0.0	0.25	RI
6559	ENSG00000172432.19_9	GTPBP2	0.00316623	0.0373882	0.241,0.345,0.308,0.25,0.54	0.0,0.0,0.284,0.348,0.16,0.161	0.178	RI
6586	ENSG00000142046.15_11	TMEM91	1.90574e-08	1.83546e-06	0.232,0.309,0.362,0.333,0.386	0.548,0.549,0.479,0.497,0.417,0.5	-0.174	RI
6587	ENSG00000142046.15_11	TMEM91	0.000183517	0.00388729	0.622,0.787,0.647,0.889,0.811	0.907,0.918,0.916,0.932,0.703,0.952	-0.137	RI
6616	ENSG00000197070.14_7	ARRDC1	0.000856565	0.0128152	0.969,1.0,0.769,1.0,0.75	1.0,1.0,1.0,1.0,1.0,1.0	-0.102	RI
6642	ENSG00000203875.13_14	SNHG5	8.0099e-05	0.00199085	1.0,0.895,1.0,1.0,1.0	0.733,0.714,1.0,1.0,0.706,1.0	0.12	RI
6688	ENSG00000161996.19_11	WDR90	0.000154419	0.00346122	0.857,0.706,0.75,0.684,0.333	1.0,1.0,0.929,0.8,0.81,0.882	-0.237	RI
6880	ENSG00000136247.15_6	ZDHHC4	5.57007e-06	0.000231986	0.554,0.832,0.532,0.494,0.433	1.0,1.0,0.861,0.756,0.788,0.651	-0.274	RI
6920	ENSG00000168488.19_13	ATXN2L	0.00361506	0.041189	0.622,0.784,0.717,0.725,0.611	0.592,0.673,0.588,0.481,0.584,0.503	0.122	RI
6989	ENSG00000010270.14_8	STARD3NL	3.90086e-05	0.00109794	0.455,0.176,0.636,0.0,0.556	0.0,0.0,0.0,0.111,0.429,0.25	0.233	RI
7018	ENSG00000064545.15_13	TMEM161A	2.5019e-05	0.000752279	0.778,1.0,0.714,0.556,0.636	1.0,1.0,1.0,1.0,0.879,1.0	-0.243	RI
7027	ENSG00000232956.10_8	SNHG15	9.41764e-05	0.00230359	0.172,0.16,0.093,0.316,0.205	0.161,0.0,0.037,0.097,0.126,0.0	0.119	RI
7050	ENSG00000094631.21_14	HDAC6	0.00319551	0.0374771	0.084,0.133,0.163,0.362,0.265	0.0,0.0,0.077,0.102,0.198,0.101	0.122	RI
7106	ENSG00000283267.2_9	FAM237B	8.88148e-08	7.82077e-06	0.636,0.846,0.333,0.529,0.688	0.0,0.0,0.143,0.333,0.2,0.167	0.466	RI
7113	ENSG00000289027.1_1	ENSG00000289027	0.000185935	0.00391161	0.0,0.2,0.0,0.0,0.014	0.6,1.0,0.043,0.071,0.087,0.0	-0.257	RI
7167	ENSG00000077454.17_10	LRCH4	7.8969e-06	0.000309993	0.102,0.302,0.085,0.207,0.142	0.0,0.0,0.082,0.104,0.047,0.016	0.126	RI
7169	ENSG00000106327.13_8	TFR2	5.47212e-06	0.000229457	0.298,0.0,0.56,0.0,0.0	1.0,1.0,0.278,0.376,0.276,1.0	-0.483	RI
7300	ENSG00000213930.12_8	GALT	0.000757922	0.0115639	0.02,0.018,0.038,0.198,0.42	0.0,0.0,0.09,0.0,0.024,0.0	0.12	RI
7399	ENSG00000181588.17_10	MEX3D	6.68736e-07	3.94613e-05	0.846,0.909,1.0,1.0,1.0	0.412,1.0,0.684,0.7,0.579,0.917	0.236	RI
7410	ENSG00000243989.9_10	ACY1	9.36126e-06	0.000358403	0.015,0.0,0.0,0.0,0.036	0.412,0.6,0.0,0.0,0.115,0.1	-0.194	RI
7487	ENSG00000088340.17_9	FER1L4	0.00131714	0.0180018	0.115,0.263,1.0,0.0,0.0	0.0,0.0,0.035,0.009,0.0,0.0	0.268	RI
7520	ENSG00000110697.13_12	PITPNM1	0.00223249	0.0281999	0.185,0.367,0.102,0.36,0.163	0.0,0.0,0.143,0.091,0.29,0.106	0.13	RI
7544	ENSG00000204344.16_10	STK19	0.000174637	0.00379035	0.195,0.286,0.242,0.226,0.115	0.106,0.2,0.097,0.034,0.094,0.118	0.105	RI
7556	ENSG00000164896.21_10	FASTK	1.67349e-07	1.2735e-05	0.129,0.168,0.205,0.194,0.124	0.286,0.369,0.237,0.24,0.245,0.224	-0.103	RI
7590	ENSG00000151093.8_8	OXSM	0.000142368	0.0032623	1.0,0.667,1.0,1.0,1.0	1.0,1.0,1.0,0.263,0.667,0.85	0.137	RI
7604	ENSG00000261884.2_13	ENSG00000261884	1.49891e-06	7.57318e-05	0.217,0.4,0.25,0.222,0.846	1.0,1.0,1.0,0.75,0.5,1.0	-0.488	RI
7687	ENSG00000160972.10_6	PPP1R16A	2.98873e-06	0.00013546	0.062,0.053,0.09,0.065,0.043	0.441,0.356,0.151,0.127,0.218,0.162	-0.18	RI
7730	ENSG00000149179.14_10	C11orf49	0.000278438	0.00533009	0.6,0.818,1.0,0.556,0.765	1.0,1.0,0.895,1.0,0.706,1.0	-0.186	RI
7774	ENSG00000163050.18_11	COQ8A	3.21292e-05	0.000929786	0.095,0.107,0.143,0.077,0.027	0.429,0.455,0.259,0.481,0.063,0.278	-0.238	RI
7926	ENSG00000147099.21_12	HDAC8	0.000325893	0.00608729	0.36,0.077,0.571,0.667,0.5	1.0,1.0,1.0,0.4,0.25,1.0	-0.34	RI
8038	ENSG00000148362.11_9	PAXX	4.17543e-07	2.59974e-05	0.186,0.126,0.158,0.242,0.307	0.642,0.831,0.339,0.573,0.521,0.282	-0.328	RI
8040	ENSG00000148362.11_9	PAXX	0.000106662	0.00253847	0.165,0.187,0.326,0.297,0.496	0.685,0.816,0.38,0.457,0.503,0.449	-0.254	RI
8087	ENSG00000167702.13_6	KIFC2	0.00306038	0.0362772	0.408,0.382,0.366,0.237,0.575	1.0,1.0,0.346,0.646,0.582,0.468	-0.28	RI
8216	ENSG00000156650.14_14	KAT6B	0.000746297	0.011523	1.0,1.0,0.846,0.5,0.273	0.0,0.0,0.412,0.417,0.333,0.0	0.53	RI
8272	ENSG00000123136.15_8	DDX39A	1.7383e-06	8.64102e-05	0.114,0.147,0.033,0.053,0.144	0.304,0.282,0.234,0.144,0.134,0.101	-0.102	RI
8273	ENSG00000123136.15_8	DDX39A	9.44134e-13	4.15689e-10	0.166,0.099,0.109,0.088,0.19	0.297,0.208,0.266,0.268,0.246,0.294	-0.133	RI
8401	ENSG00000182196.14_11	ARL6IP4	0.0009572	0.0139155	0.656,0.795,0.589,0.69,0.616	0.866,0.675,0.852,0.806,0.736,0.769	-0.115	RI
8450	ENSG00000184014.9_11	DENND5A	0.000634042	0.0102993	0.913,0.067,1.0,1.0,1.0	0.0,0.0,0.833,0.36,0.444,0.429	0.452	RI
8497	ENSG00000161179.14_7	YDJC	0.000491528	0.00833309	0.469,0.733,0.397,0.885,0.465	0.0,0.0,0.352,0.542,0.295,0.303	0.341	RI
8547	ENSG00000149499.12_10	EML3	0.000247945	0.00491426	0.212,0.242,0.143,0.132,0.167	0.354,0.564,0.556,0.563,0.158,0.216	-0.223	RI
8558	ENSG00000168000.16_15	BSCL2	1.0826e-08	1.15054e-06	0.0,0.029,0.0,0.0,0.02	0.227,0.25,0.033,0.059,0.101,0.0	-0.102	RI
8570	ENSG00000255717.8_8	SNHG1	0.00130179	0.0179112	0.389,0.067,0.333,0.429,0.102	0.0,0.0,0.214,0.429,0.048,0.029	0.144	RI
8666	ENSG00000175634.15_11	RPS6KB2	0.0012482	0.0173287	0.333,0.724,1.0,0.714,0.571	1.0,1.0,0.636,1.0,0.333,1.0	-0.16	RI
8690	ENSG00000167799.10_12	NUDT8	3.08884e-05	0.000898094	0.101,0.184,0.0,0.253,0.279	0.0,0.0,0.156,0.053,0.046,0.0	0.121	RI
8706	ENSG00000214548.18_11	MEG3	7.77156e-14	5.32266e-11	0.897,0.838,0.846,0.9,0.692	0.122,0.027,0.5,0.672,0.055,0.0	0.605	RI
8707	ENSG00000214548.18_11	MEG3	1.07657e-05	0.000397363	1.0,1.0,1.0,1.0,1.0	0.556,0.333,0.918,1.0,0.5,0.0	0.449	RI
8712	ENSG00000184154.16_10	LRRC51	8.52654e-07	4.77796e-05	0.2,0.2,0.75,0.091,0.355	0.0,0.0,0.0,0.0,0.263,0.0	0.275	RI
8714	ENSG00000175203.17_11	DCTN2	0.00325653	0.0379457	0.6,1.0,1.0,1.0,1.0	1.0,1.0,0.286,0.6,0.467,1.0	0.195	RI
8761	ENSG00000130734.10_8	ATG4D	4.64595e-10	1.06065e-07	0.691,0.771,0.583,0.507,0.87	1.0,1.0,0.818,1.0,1.0,1.0	-0.285	RI
8791	ENSG00000186166.9_7	CENATAC	0.000166324	0.00366151	0.116,0.246,0.241,0.227,0.104	0.023,0.06,0.212,0.066,0.094,0.052	0.102	RI
8866	ENSG00000242612.7_9	DECR2	0.000199855	0.00414783	0.796,0.875,1.0,1.0,1.0	0.0,0.0,0.75,0.515,0.889,1.0	0.409	RI
8879	ENSG00000215039.8_9	CD27-AS1	3.06305e-06	0.000137815	0.96,0.95,0.897,0.867,0.75	0.6,0.4,0.63,1.0,0.631,0.429	0.27	RI
8889	ENSG00000111641.12_13	NOP2	6.32391e-05	0.00164475	0.179,0.125,0.111,0.0,0.05	0.409,0.624,0.427,0.226,0.106,0.299	-0.256	RI
8928	ENSG00000144224.17_8	UBXN4	1.61615e-05	0.000541409	0.139,0.037,0.037,0.018,0.037	0.393,0.474,0.25,0.067,0.104,0.226	-0.199	RI
9057	ENSG00000135409.11_8	AMHR2	0.00152744	0.0203791	0.143,0.6,0.091,0.263,0.556	0.778,1.0,0.3,1.0,0.5,1.0	-0.432	RI
9101	ENSG00000135506.16_13	OS9	0.000132312	0.00305458	0.024,0.031,0.042,0.0,0.013	0.289,0.456,0.045,0.041,0.028,0.06	-0.131	RI
9130	ENSG00000166471.11_8	TMEM41B	1.45061e-06	7.38971e-05	0.778,0.091,0.294,0.2,0.75	1.0,1.0,1.0,1.0,0.588,1.0	-0.509	RI
9312	ENSG00000159214.13_7	CCDC24	0.00255503	0.0314355	0.051,0.038,0.067,0.368,0.0	0.75,0.8,0.357,0.412,0.059,0.0	-0.292	RI
9343	ENSG00000213983.12_8	AP1G2	0.00252972	0.0312489	0.302,0.3,0.36,0.158,0.276	0.211,0.111,0.226,0.267,0.033,0.114	0.119	RI
9345	ENSG00000213983.12_8	AP1G2	3.037e-10	7.48803e-08	0.439,0.308,0.254,0.285,0.335	0.051,0.12,0.129,0.169,0.013,0.067	0.233	RI
9347	ENSG00000213983.12_8	AP1G2	2.51878e-06	0.000115006	0.347,0.375,0.048,0.042,0.089	0.0,0.0,0.057,0.043,0.047,0.0	0.156	RI
57	ENSG00000214827.11_8	MTCP1	0.000634702	0.0287121	1.0,1.0,0.789,0.818,1.0	0.6,1.0,0.722,0.895,0.786,0.818	0.118	SE
70	ENSG00000071889.17_9	FAM3A	0.000724532	0.0318988	0.848,0.771,0.761,0.403,0.692	1.0,0.752,0.901,0.905,0.927,0.828	-0.191	SE
268	ENSG00000102081.16_12	FMR1	0.00078467	0.0338669	0.133,0.156,0.135,0.091,0.149	0.451,0.081,0.465,0.652,0.109,0.413	-0.229	SE
382	ENSG00000165675.19_12	ENOX2	0.000169129	0.0105893	0.385,0.758,1.0,0.715,0.238	1.0,1.0,0.0,0.0,0.135,0.0	0.263	SE
659	ENSG00000102362.16_6	SYTL4	1.11296e-06	0.000241169	0.17,0.0,0.447,0.275,0.421	0.879,0.93,0.575,1.0,0.533,0.629	-0.495	SE
720	ENSG00000225470.8_8	JPX	0.000520315	0.0244622	0.903,1.0,0.693,1.0,0.741	1.0,1.0,1.0,1.0,0.944,1.0	-0.123	SE
911	ENSG00000131089.17_15	ARHGEF9	6.18097e-07	0.000148805	1.0,1.0,1.0,1.0,1.0	0.809,0.761,0.918,0.926,0.885,0.629	0.179	SE
1151	ENSG00000147050.17_10	KDM6A	4.43277e-09	3.53654e-06	0.479,1.0,0.803,0.887,0.786	1.0,1.0,0.926,1.0,1.0,1.0	-0.197	SE
1152	ENSG00000147050.17_10	KDM6A	2.08271e-08	1.09667e-05	0.238,1.0,0.789,0.6,0.774	1.0,1.0,0.92,1.0,1.0,1.0	-0.306	SE
1168	ENSG00000069535.14_7	MAOB	3.22089e-09	2.82665e-06	1.0,1.0,1.0,1.0,1.0	0.668,1.0,0.751,1.0,0.854,0.719	0.168	SE
1309	ENSG00000189186.11_7	DCAF8L2	0.000186751	0.0114211	1.0,0.687,0.951,0.896,0.927	1.0,1.0,1.0,1.0,1.0,1.0	-0.108	SE
1415	ENSG00000044446.12_7	PHKA2	2.2404e-08	1.15657e-05	0.935,0.758,0.826,0.811,1.0	1.0,1.0,1.0,1.0,0.967,1.0	-0.128	SE
1417	ENSG00000131831.18_12	RAI2	0.000148349	0.00959642	0.067,0.171,0.429,0.0,0.067	0.0,0.0,0.0,0.034,0.0,0.03	0.136	SE
1429	ENSG00000102054.18_7	RBBP7	0.000243966	0.014055	1.0,1.0,1.0,1.0,1.0	1.0,1.0,1.0,1.0,0.375,0.512	0.185	SE
1528	ENSG00000223773.8_8	CD99P1	0.00126922	0.0490689	1.0,0.859,1.0,1.0,0.656	1.0,1.0,0.728,0.379,1.0,0.627	0.114	SE
1567	ENSG00000100288.20_7	CHKB	3.32451e-05	0.00308196	0.968,0.953,1.0,1.0,1.0	0.657,0.68,1.0,1.0,0.78,0.904	0.147	SE
1751	ENSG00000100413.17_7	POLR3H	6.29702e-07	0.000150034	1.0,1.0,1.0,1.0,1.0	0.544,0.631,0.734,1.0,0.956,1.0	0.189	SE
1829	ENSG00000239713.9_6	APOBEC3G	8.9219e-06	0.00113203	0.844,0.813,0.893,0.733,0.81	1.0,1.0,0.821,1.0,0.957,1.0	-0.144	SE
2091	ENSG00000186575.19_10	NF2	0.000349313	0.0184476	0.161,0.05,0.352,0.204,0.244	0.065,0.0,0.09,0.0,0.081,0.125	0.142	SE
2101	ENSG00000100280.17_11	AP1B1	0.000142392	0.00936052	0.295,0.27,0.229,0.349,0.276	0.623,0.615,0.395,0.525,0.31,0.416	-0.197	SE
2107	ENSG00000186998.16_11	EMID1	1.02961e-06	0.000224959	1.0,1.0,1.0,1.0,0.836	1.0,1.0,0.731,0.8,1.0,0.54	0.122	SE
2131	ENSG00000100209.11_6	HSCB	0.000193739	0.0117665	0.955,1.0,1.0,0.802,0.867	0.833,1.0,0.652,0.609,0.814,0.757	0.147	SE
2133	ENSG00000100209.11_6	HSCB	0.000800638	0.0344431	0.954,1.0,1.0,0.681,0.88	0.786,1.0,0.647,0.55,0.824,0.71	0.15	SE
2134	ENSG00000100209.11_6	HSCB	0.000435459	0.0217378	0.927,1.0,1.0,0.639,0.695	0.859,1.0,0.432,0.67,0.336,0.202	0.269	SE
2281	ENSG00000185686.18_13	PRAME	2.28928e-13	7.53402e-10	0.796,0.794,1.0,1.0,0.724	1.0,1.0,1.0,1.0,0.966,1.0	-0.132	SE
2282	ENSG00000185686.18_13	PRAME	2.10387e-13	7.38543e-10	0.796,0.794,1.0,1.0,0.724	1.0,1.0,1.0,1.0,0.966,1.0	-0.132	SE
2371	ENSG00000185252.19_9	ZNF74	1.34394e-05	0.00152155	1.0,1.0,1.0,1.0,0.559	0.0,0.0,0.884,1.0,0.777,0.884	0.321	SE
2486	ENSG00000160305.18_12	DIP2A	1.94277e-05	0.00203376	1.0,1.0,0.906,1.0,1.0	1.0,0.617,0.859,0.635,1.0,0.446	0.222	SE
2512	ENSG00000182362.14_6	YBEY	0.000819646	0.0349751	0.895,0.96,0.906,1.0,0.863	0.76,0.893,0.796,0.593,0.934,0.92	0.109	SE
2542	ENSG00000142185.18_14	TRPM2	9.18293e-05	0.00667379	1.0,0.817,0.624,0.442,1.0	1.0,1.0,1.0,1.0,1.0,0.877	-0.203	SE
2566	ENSG00000123562.18_11	MORF4L2	0.00049812	0.023751	0.779,0.667,0.724,0.712,0.66	0.515,0.543,0.605,0.693,0.633,0.557	0.117	SE
2722	ENSG00000157538.14_8	VPS26C	0.000769195	0.0334181	0.964,1.0,0.971,1.0,0.932	0.393,1.0,0.845,0.964,0.929,0.919	0.132	SE
2982	ENSG00000155313.16_8	USP25	0.000414111	0.0209743	1.0,1.0,1.0,1.0,1.0	1.0,1.0,0.944,1.0,0.829,0.556	0.112	SE
3202	ENSG00000124164.16_6	VAPB	9.46957e-06	0.00118159	0.839,0.782,0.761,0.753,0.692	1.0,0.875,0.962,0.976,0.805,0.871	-0.149	SE
3302	ENSG00000101126.18_10	ADNP	4.22127e-07	0.000108486	1.0,1.0,1.0,1.0,0.974	0.74,1.0,0.722,0.773,0.81,1.0	0.154	SE
3359	ENSG00000124214.21_11	STAU1	2.48453e-07	7.21848e-05	0.951,0.924,0.913,0.968,0.983	0.542,0.631,0.884,0.917,0.843,0.825	0.174	SE
3373	ENSG00000196562.15_12	SULF2	5.83827e-09	4.39171e-06	1.0,1.0,1.0,1.0,1.0	1.0,1.0,1.0,1.0,0.651,0.696	0.109	SE
3456	ENSG00000101104.13_8	PABPC1L	4.79279e-05	0.00411932	0.36,0.75,0.0,1.0,0.214	0.0,0.0,0.4,0.0,0.045,0.0	0.391	SE
3614	ENSG00000131043.13_8	AAR2	3.48617e-05	0.00320923	0.045,0.091,0.067,0.046,0.0	0.429,0.0,0.14,0.125,0.131,0.177	-0.117	SE
3637	ENSG00000088367.23_13	EPB41L1	5.34507e-08	2.18178e-05	1.0,1.0,1.0,1.0,1.0	0.639,0.771,0.82,0.888,0.883,0.815	0.197	SE
3638	ENSG00000088367.23_13	EPB41L1	2.98133e-07	8.0578e-05	1.0,1.0,1.0,1.0,1.0	0.642,0.81,0.867,0.889,0.92,0.561	0.219	SE
3698	ENSG00000061656.11_13	SPAG4	9.50031e-05	0.00681679	0.925,0.909,0.726,0.713,1.0	1.0,1.0,0.956,1.0,1.0,1.0	-0.138	SE
3736	ENSG00000198646.14_12	NCOA6	8.83224e-07	0.000201329	1.0,1.0,1.0,1.0,0.922	0.185,0.694,0.751,0.799,1.0,1.0	0.246	SE
4015	ENSG00000132640.15_12	BTBD3	7.55741e-06	0.00100745	0.207,0.217,0.263,0.111,0.038	0.0,0.0,0.143,0.029,0.086,0.0	0.124	SE
4080	ENSG00000089063.15_8	TMEM230	1.33776e-05	0.00152036	0.369,0.493,0.043,0.0,0.369	1.0,1.0,0.369,0.745,0.717,0.778	-0.513	SE
4137	ENSG00000125834.13_6	STK35	1.38418e-05	0.00155738	1.0,0.923,1.0,1.0,1.0	1.0,1.0,0.72,0.5,1.0,1.0	0.115	SE
4478	ENSG00000269834.7_11	ZNF528-AS1	6.42154e-06	0.000894531	0.077,0.4,0.0,0.0,0.0	0.132,0.59,0.176,0.429,0.333,0.563	-0.275	SE
4482	ENSG00000221923.9_6	ZNF880	1.80309e-07	5.78923e-05	0.356,0.0,0.596,0.388,0.581	1.0,1.0,0.769,0.217,0.847,1.0	-0.421	SE
4643	ENSG00000169169.15_9	CPT1C	0.000238798	0.0138482	1.0,1.0,0.578,1.0,0.313	0.0,0.0,0.255,0.0,0.705,0.461	0.541	SE
4733	ENSG00000074219.14_13	TEAD2	7.82191e-08	2.98457e-05	0.514,0.236,0.074,0.393,0.401	0.053,0.093,0.0,0.0,0.104,0.093	0.266	SE
4787	ENSG00000105559.12_11	PLEKHA4	0.000902746	0.0377561	0.757,0.73,0.843,0.791,0.893	0.76,0.722,0.647,0.606,0.758,0.623	0.117	SE
4839	ENSG00000105483.18_13	CARD8	2.34017e-05	0.00236969	1.0,1.0,1.0,1.0,1.0	0.581,0.521,1.0,1.0,1.0,1.0	0.15	SE
4902	ENSG00000105327.18_7	BBC3	0.00014871	0.00960794	0.771,0.587,0.618,0.729,0.93	1.0,1.0,0.772,0.81,0.937,0.938	-0.182	SE
5102	ENSG00000073050.12_10	XRCC1	0.000942573	0.039019	0.86,1.0,0.881,1.0,0.744	1.0,1.0,1.0,1.0,1.0,1.0	-0.103	SE
5125	ENSG00000046653.15_11	GPM6B	1.19382e-05	0.0014158	0.0,0.058,0.0,0.0,0.0	0.0,0.0,0.156,0.065,0.141,0.322	-0.102	SE
5259	ENSG00000167601.12_6	AXL	1.15863e-10	1.60549e-07	0.853,0.869,0.945,0.728,0.973	1.0,1.0,1.0,0.978,0.953,1.0	-0.115	SE
5305	ENSG00000090006.18_12	LTBP4	0.000971327	0.0399892	0.726,0.538,1.0,1.0,0.823	1.0,1.0,0.93,1.0,0.841,0.827	-0.116	SE
5462	ENSG00000068903.21_11	SIRT2	0.000150701	0.00970993	0.336,0.0,0.695,0.487,0.753	1.0,1.0,0.0,1.0,1.0,0.0	-0.212	SE
5653	ENSG00000161265.15_10	U2AF1L4	3.62595e-06	0.000585669	0.2,0.0,0.466,0.375,0.0	0.0,0.0,0.0,0.0,0.0,0.0	0.208	SE
5663	ENSG00000126246.10_14	IGFLR1	0.000678817	0.0301635	0.429,1.0,0.533,1.0,0.778	1.0,1.0,0.571,1.0,0.789,1.0	-0.145	SE
6059	ENSG00000184162.15_9	NR2C2AP	7.85796e-06	0.00103184	0.96,0.785,0.884,1.0,0.709	1.0,1.0,0.938,1.0,1.0,1.0	-0.122	SE
6662	ENSG00000100211.12_7	CBY1	0.000112422	0.00776865	0.046,0.032,0.0,0.03,0.034	0.444,0.6,0.13,0.0,0.111,0.067	-0.197	SE
6814	ENSG00000104938.18_8	CLEC4M	0.00025612	0.0146041	1.0,0.773,1.0,1.0,0.707	0.425,0.124,1.0,0.556,0.807,0.872	0.265	SE
6858	ENSG00000125648.15_10	SLC25A23	0.000130525	0.008722	0.778,0.938,0.897,0.969,0.954	0.333,0.273,0.752,0.856,0.849,0.839	0.257	SE
6926	ENSG00000167733.14_11	HSD11B1L	6.44243e-05	0.00516497	0.533,0.255,0.461,0.533,0.488	1.0,1.0,0.919,0.695,0.557,0.774	-0.37	SE
7000	ENSG00000077463.15_14	SIRT6	2.9451e-10	3.87694e-07	0.982,0.946,0.95,1.0,1.0	0.532,0.517,0.929,0.677,0.957,0.848	0.232	SE
7549	ENSG00000142227.11_7	EMP3	7.91249e-11	1.15733e-07	0.996,0.986,0.995,1.0,0.95	0.807,0.733,0.926,0.907,0.943,0.891	0.118	SE
7618	ENSG00000134759.14_7	ELP2	5.92585e-07	0.000144459	0.81,1.0,0.65,0.724,0.893	1.0,1.0,0.887,1.0,1.0,1.0	-0.166	SE
7621	ENSG00000134759.14_7	ELP2	4.23728e-05	0.00376887	1.0,1.0,0.927,1.0,1.0	0.586,0.443,1.0,1.0,0.949,1.0	0.156	SE
7793	ENSG00000177150.13_9	FAM210A	3.57248e-05	0.00327152	0.0,0.099,0.03,0.0,0.085	0.644,0.052,0.136,0.115,0.131,0.194	-0.169	SE
7881	ENSG00000154889.17_12	MPPE1	5.18187e-06	0.000764304	0.429,0.714,0.4,0.263,0.0	0.0,0.0,0.0,0.333,0.04,0.0	0.299	SE
7956	ENSG00000265257.5_9	ENSG00000265257	1.17959e-07	4.08207e-05	1.0,1.0,1.0,1.0,1.0	0.661,0.659,1.0,1.0,1.0,1.0	0.113	SE
8214	ENSG00000178927.18_13	CYBC1	2.63091e-07	7.52898e-05	1.0,1.0,0.913,0.764,1.0	0.0,0.0,0.3,0.871,0.428,1.0	0.502	SE
8401	ENSG00000265096.3_10	C1QTNF1-AS1	6.43716e-09	4.64322e-06	0.75,0.5,0.412,0.636,0.364	1.0,1.0,0.75,1.0,0.727,1.0	-0.38	SE
8402	ENSG00000265096.3_10	C1QTNF1-AS1	3.71895e-10	4.77622e-07	0.91,0.689,0.706,0.76,0.6	1.0,1.0,0.95,1.0,0.878,1.0	-0.238	SE
8426	ENSG00000055483.20_14	USP36	0.000533547	0.024995	0.412,0.197,0.053,0.0,0.38	0.145,0.093,1.0,1.0,0.734,1.0	-0.454	SE
8503	ENSG00000182534.14_10	MXRA7	2.59237e-13	8.02964e-10	0.205,0.258,0.234,0.143,0.246	0.092,0.061,0.14,0.091,0.151,0.121	0.108	SE
8536	ENSG00000161533.12_13	ACOX1	0.000127229	0.00858894	1.0,1.0,1.0,1.0,1.0	0.0,0.0,1.0,1.0,1.0,1.0	0.333	SE
8537	ENSG00000161533.12_13	ACOX1	0.000328608	0.0175134	1.0,1.0,1.0,1.0,1.0	0.225,0.061,1.0,1.0,1.0,1.0	0.286	SE
9040	ENSG00000108384.15_13	RAD51C	0.000144645	0.00947319	1.0,1.0,0.992,0.988,1.0	0.736,0.568,1.0,1.0,0.993,1.0	0.113	SE
9245	ENSG00000171984.15_8	SHLD1	2.22842e-07	6.70513e-05	0.207,0.148,0.148,0.343,0.05	0.0,0.0,0.0,0.0,0.104,0.0	0.162	SE
9596	ENSG00000126581.13_8	BECN1	9.10338e-05	0.0066576	0.202,0.351,0.213,0.0,0.351	0.351,1.0,0.387,0.619,0.856,0.791	-0.444	SE
9639	ENSG00000108784.10_7	NAGLU	0.0012177	0.0474958	0.948,0.941,0.803,0.709,0.868	1.0,1.0,0.938,0.906,0.932,0.98	-0.106	SE
9776	ENSG00000161395.14_8	PGAP3	2.41663e-09	2.31364e-06	0.857,0.857,0.629,0.549,1.0	1.0,1.0,1.0,1.0,1.0,1.0	-0.222	SE
9933	ENSG00000073536.18_7	NLE1	1.67457e-06	0.000330606	1.0,0.864,0.514,0.232,1.0	1.0,1.0,0.927,1.0,1.0,1.0	-0.266	SE
10008	ENSG00000178691.11_9	SUZ12	1.39997e-06	0.000286484	1.0,1.0,1.0,1.0,1.0	1.0,1.0,0.873,0.664,0.933,0.921	0.101	SE
10019	ENSG00000181481.14_7	RNF135	0.000523958	0.0246115	0.951,0.899,0.968,0.704,0.842	1.0,1.0,1.0,1.0,1.0,1.0	-0.127	SE
10048	ENSG00000214719.13_10	ENSG00000214719	4.76633e-06	0.000719128	0.878,0.878,1.0,1.0,1.0	1.0,1.0,0.461,0.739,0.902,0.653	0.159	SE
10049	ENSG00000214719.13_10	ENSG00000214719	3.45142e-06	0.000564403	0.892,0.882,1.0,1.0,1.0	1.0,1.0,0.52,0.75,0.909,0.684	0.144	SE
10591	ENSG00000221926.13_12	TRIM16	3.96107e-07	0.000103768	0.89,0.646,0.855,0.879,1.0	1.0,1.0,0.986,1.0,0.956,1.0	-0.136	SE
10859	ENSG00000170291.16_11	ELP5	5.9831e-08	2.33367e-05	0.908,0.74,0.955,0.701,0.904	1.0,1.0,0.953,0.938,0.973,1.0	-0.136	SE
10887	ENSG00000258315.5_10	C17orf49	9.19075e-05	0.00667379	1.0,1.0,1.0,1.0,1.0	0.75,0.459,1.0,1.0,1.0,1.0	0.132	SE
10962	ENSG00000108523.16_10	RNF167	6.9013e-07	0.000161509	1.0,0.636,0.667,0.556,1.0	1.0,1.0,1.0,1.0,0.667,1.0	-0.173	SE
11037	ENSG00000074370.18_8	ATP2A3	3.40978e-06	0.000559332	0.0,0.0,0.112,0.0,0.0	0.44,0.485,0.05,0.08,0.085,0.186	-0.199	SE
11082	ENSG00000040531.16_11	CTNS	8.40297e-05	0.00630295	1.0,1.0,1.0,1.0,0.821	0.0,0.0,0.746,1.0,1.0,1.0	0.34	SE
11098	ENSG00000141258.13_10	SGSM2	0.000305086	0.0166645	0.095,0.022,0.108,0.0,0.083	0.0,0.0,0.274,0.404,0.239,0.567	-0.186	SE
11313	ENSG00000260630.8_10	SNAI3-AS1	6.88069e-06	0.000936201	0.0,0.0,0.0,0.0,0.0	0.205,0.35,0.033,0.0,0.0,0.119	-0.118	SE
11318	ENSG00000260630.8_10	SNAI3-AS1	3.68409e-05	0.00335622	1.0,1.0,1.0,1.0,1.0	0.091,0.333,0.964,1.0,0.778,1.0	0.306	SE
11684	ENSG00000102967.12_12	DHODH	3.92704e-07	0.000103391	0.978,0.864,0.964,0.822,0.75	1.0,1.0,0.938,1.0,1.0,1.0	-0.114	SE
11709	ENSG00000166747.13_13	AP1G1	2.4805e-09	2.33238e-06	0.065,0.039,0.176,0.303,0.194	0.061,0.0,0.025,0.0,0.021,0.0	0.138	SE
11710	ENSG00000166747.13_13	AP1G1	0.000239811	0.0138916	0.032,0.316,0.137,0.2,0.358	0.0,0.0,0.068,0.135,0.02,0.167	0.144	SE
11815	ENSG00000132600.18_12	PRMT7	2.64861e-07	7.53866e-05	0.184,0.344,0.647,0.786,0.247	1.0,1.0,0.773,0.412,1.0,1.0	-0.423	SE
12032	ENSG00000102878.18_7	HSF4	0.000372639	0.0192937	0.545,1.0,0.444,1.0,1.0	0.0,0.0,0.297,0.079,0.749,1.0	0.444	SE
12404	ENSG00000198909.8_12	MAP3K3	0.000576048	0.0265143	1.0,1.0,1.0,1.0,0.755	0.478,0.167,0.786,0.909,0.875,1.0	0.248	SE
12571	ENSG00000149929.16_7	HIRIP3	0.000282498	0.015741	0.667,0.52,0.659,0.6,0.455	1.0,1.0,0.702,0.619,0.841,0.731	-0.235	SE
12572	ENSG00000149929.16_7	HIRIP3	0.000489568	0.0234565	0.512,0.143,0.364,0.333,0.379	1.0,1.0,0.588,0.333,0.767,0.5	-0.352	SE
12583	ENSG00000174938.15_13	SEZ6L2	0.000108288	0.00755123	0.923,1.0,1.0,1.0,1.0	0.333,0.375,0.903,1.0,1.0,1.0	0.216	SE
12748	ENSG00000077238.14_13	IL4R	8.76319e-07	0.000200624	0.9,1.0,1.0,1.0,1.0	1.0,1.0,0.73,0.623,0.826,1.0	0.117	SE
12872	ENSG00000260136.6_12	ENSG00000260136	0.000295121	0.0162551	0.0,0.151,0.0,0.151,0.415	0.415,0.739,0.321,0.0,0.378,0.169	-0.194	SE
12944	ENSG00000005187.12_9	ACSM3	2.92912e-07	8.03312e-05	0.789,0.8,0.982,0.798,0.972	1.0,1.0,1.0,1.0,0.964,1.0	-0.126	SE
12945	ENSG00000005187.12_9	ACSM3	1.44617e-08	8.28989e-06	0.541,0.44,0.967,0.614,0.946	1.0,1.0,1.0,1.0,0.936,1.0	-0.288	SE
13046	ENSG00000072864.16_10	NDE1	0.000913264	0.0379549	0.065,0.0,0.0,0.0,0.454	0.735,0.624,0.356,0.217,0.293,0.0	-0.267	SE
13053	ENSG00000072864.16_10	NDE1	8.03352e-05	0.00608393	0.946,1.0,1.0,1.0,1.0	0.13,0.111,1.0,0.935,0.949,1.0	0.302	SE
13079	ENSG00000183426.17_8	NPIPA1	5.20116e-05	0.0044173	0.5,0.511,1.0,1.0,1.0	1.0,1.0,1.0,1.0,1.0,1.0	-0.198	SE
13080	ENSG00000183426.17_8	NPIPA1	0.000130186	0.00871041	0.379,0.576,1.0,1.0,1.0	1.0,1.0,1.0,1.0,1.0,1.0	-0.209	SE
13293	ENSG00000067365.15_10	METTL22	1.87971e-07	5.89156e-05	0.797,0.709,0.536,0.59,0.806	1.0,1.0,0.825,0.937,0.865,1.0	-0.25	SE
13325	ENSG00000078328.23_11	RBFOX1	2.95917e-05	0.00283306	0.836,0.722,0.745,0.66,0.694	1.0,1.0,0.751,0.795,1.0,0.909	-0.178	SE
13351	ENSG00000118900.15_12	UBN1	0.000356717	0.0187271	1.0,0.942,0.909,1.0,1.0	0.849,0.529,0.814,1.0,0.961,0.952	0.119	SE
13429	ENSG00000217930.8_8	PAM16	4.83371e-05	0.0041386	0.741,1.0,1.0,0.8,1.0	1.0,1.0,0.571,0.604,0.695,0.72	0.143	SE
13588	ENSG00000103222.20_11	ABCC1	6.74592e-07	0.000159288	1.0,1.0,1.0,1.0,1.0	0.631,0.556,1.0,1.0,0.974,0.944	0.149	SE
13630	ENSG00000167182.16_11	SP2	1.88029e-06	0.000357432	0.399,0.159,0.0,0.0,0.169	0.0,0.0,0.0,0.185,0.0,0.0	0.115	SE
13773	ENSG00000007376.8_8	RPUSD1	5.31671e-05	0.00448649	0.849,0.862,1.0,1.0,1.0	1.0,1.0,0.914,0.771,0.584,0.624	0.127	SE
13801	ENSG00000172366.20_9	MCRIP2	1.28789e-08	7.53502e-06	0.225,0.208,0.225,0.236,0.2	0.513,0.383,0.317,0.472,0.34,0.333	-0.174	SE
13817	ENSG00000090565.17_12	RAB11FIP3	0.000354699	0.0186584	0.411,0.363,0.405,0.325,0.257	0.181,0.086,0.353,0.288,0.279,0.156	0.128	SE
13828	ENSG00000103202.13_12	NME4	4.86862e-06	0.000732464	0.883,0.938,1.0,0.929,0.938	0.0,0.195,0.791,0.742,0.858,0.776	0.377	SE
13921	ENSG00000131876.18_9	SNRPA1	9.08576e-10	9.96708e-07	0.993,0.933,0.921,0.967,0.871	0.919,0.862,0.674,0.896,0.73,0.644	0.15	SE
13926	ENSG00000131876.18_9	SNRPA1	0.000914717	0.0379853	0.949,0.954,0.909,1.0,0.785	0.353,0.495,1.0,0.685,0.887,0.574	0.254	SE
13927	ENSG00000131876.18_9	SNRPA1	0.000203367	0.0122383	0.945,0.955,0.936,1.0,0.858	0.521,0.819,1.0,0.778,0.891,0.611	0.169	SE
13954	ENSG00000183060.16_11	LYSMD4	0.000216176	0.0128411	0.538,0.333,0.875,1.0,0.769	1.0,1.0,1.0,1.0,1.0,1.0	-0.297	SE
13993	ENSG00000242114.6_7	MTFP1	4.55308e-08	1.93344e-05	0.871,0.874,0.874,0.698,0.909	1.0,1.0,0.987,1.0,0.967,0.891	-0.129	SE
13995	ENSG00000242114.6_7	MTFP1	1.17192e-07	4.08207e-05	0.883,0.889,0.887,0.729,0.909	1.0,1.0,0.987,1.0,0.968,0.893	-0.115	SE
14141	ENSG00000182511.12_9	FES	0.000760785	0.0331776	1.0,0.833,0.545,0.8,0.647	1.0,1.0,0.76,0.867,1.0,0.789	-0.138	SE
14302	ENSG00000073417.15_12	PDE8A	2.17999e-06	0.000401362	0.766,0.418,0.662,1.0,1.0	1.0,1.0,0.787,1.0,1.0,1.0	-0.195	SE
14304	ENSG00000073417.15_12	PDE8A	2.1544e-06	0.000399893	0.851,0.555,0.645,1.0,1.0	1.0,1.0,0.868,1.0,1.0,1.0	-0.168	SE
14348	ENSG00000189136.9_7	UBE2Q2P1	0.000189966	0.011564	0.285,0.0,0.0,0.0,0.433	0.0,0.0,0.0,0.0,0.0,0.0	0.144	SE
14663	ENSG00000067221.14_13	STOML1	0.000743445	0.0325681	1.0,0.75,1.0,0.867,1.0	0.818,0.6,0.676,0.955,0.85,0.778	0.144	SE
14980	ENSG00000166797.11_8	CIAO2A	0.000610537	0.027786	0.775,0.692,0.793,0.83,0.747	1.0,0.907,0.816,0.783,0.847,0.936	-0.114	SE
15263	ENSG00000104133.16_14	SPG11	1.32078e-06	0.00027598	0.944,1.0,1.0,1.0,0.874	0.592,0.127,0.921,0.793,0.914,0.935	0.25	SE
15360	ENSG00000168803.16_6	ADAL	5.46683e-06	0.000794662	0.838,0.764,1.0,1.0,1.0	0.0,0.564,0.538,0.463,0.722,1.0	0.373	SE
15410	ENSG00000092529.25_14	CAPN3	2.76206e-06	0.000484796	0.799,0.486,0.602,0.531,0.531	1.0,1.0,0.586,1.0,0.762,1.0	-0.302	SE
15664	ENSG00000123815.13_13	COQ8B	4.35312e-05	0.00382668	1.0,1.0,1.0,1.0,1.0	0.713,0.604,1.0,1.0,1.0,1.0	0.114	SE
15665	ENSG00000123815.13_13	COQ8B	0.000168764	0.0105891	1.0,1.0,1.0,1.0,1.0	0.415,0.286,1.0,1.0,1.0,1.0	0.216	SE
15846	ENSG00000105341.19_13	DMAC2	2.37836e-08	1.19271e-05	0.974,0.954,0.893,0.886,1.0	0.852,0.864,0.648,0.68,0.733,0.969	0.15	SE
16061	ENSG00000126214.22_13	KLC1	2.744e-07	7.64486e-05	0.946,1.0,1.0,1.0,1.0	1.0,1.0,0.764,0.559,0.842,0.87	0.15	SE
16105	ENSG00000022976.16_12	ZNF839	0.000223698	0.0131462	0.943,0.933,0.818,0.875,0.478	1.0,1.0,1.0,1.0,0.935,1.0	-0.18	SE
16138	ENSG00000141504.12_6	SAT2	6.96838e-09	4.70419e-06	0.784,0.823,0.734,0.716,0.653	0.415,0.433,0.574,0.48,0.581,0.59	0.23	SE
16172	ENSG00000140105.18_11	WARS1	1.90821e-05	0.0020175	0.164,0.036,0.154,0.0,0.353	0.0,0.0,0.0,0.032,0.0,0.0	0.136	SE
16333	ENSG00000197249.14_10	SERPINA1	2.26597e-12	5.18768e-09	0.761,0.696,0.331,0.373,0.682	1.0,1.0,1.0,1.0,1.0,0.807	-0.399	SE
16335	ENSG00000197249.14_10	SERPINA1	2.42184e-12	5.31352e-09	0.759,0.693,0.301,0.431,0.68	1.0,1.0,1.0,1.0,1.0,0.805	-0.395	SE
16347	ENSG00000165949.13_13	IFI27	0.000123296	0.0083771	0.993,0.991,0.837,0.822,1.0	1.0,1.0,0.667,0.572,0.608,0.634	0.182	SE
16349	ENSG00000165949.13_13	IFI27	0.000127928	0.00860381	0.992,0.988,0.845,0.834,1.0	1.0,1.0,0.675,0.641,0.646,0.673	0.159	SE
16421	ENSG00000100600.15_12	LGMN	1.6202e-05	0.00177826	1.0,1.0,1.0,1.0,0.949	0.167,0.692,0.887,0.931,0.931,1.0	0.222	SE
16746	ENSG00000119688.21_12	ABCD4	8.63671e-06	0.00109849	0.957,0.944,0.797,0.591,0.962	1.0,1.0,1.0,1.0,1.0,1.0	-0.15	SE
17241	ENSG00000181027.11_11	FKRP	0.000363117	0.0189497	0.268,0.365,0.113,0.277,0.253	0.0,0.0,0.0,0.095,0.309,0.095	0.172	SE
17282	ENSG00000100523.16_12	DDHD1	0.000116161	0.00796098	0.506,0.836,0.585,0.242,0.646	1.0,1.0,0.931,0.793,0.637,1.0	-0.331	SE
17352	ENSG00000087299.12_7	L2HGDH	0.000463895	0.0227226	0.0,0.203,0.102,0.0,0.0	0.55,0.605,0.0,0.0,0.0,0.102	-0.149	SE
17587	ENSG00000196792.12_12	STRN3	3.00179e-05	0.00285311	0.637,0.667,0.936,1.0,1.0	1.0,1.0,1.0,1.0,1.0,1.0	-0.152	SE
17900	ENSG00000182718.18_12	ANXA2	0.00047694	0.0231461	0.43,0.324,0.456,0.105,0.128	1.0,1.0,0.563,0.595,0.54,0.779	-0.458	SE
18116	ENSG00000118894.15_8	EEF2KMT	0.000549075	0.0256086	0.933,1.0,0.773,0.795,0.781	1.0,1.0,1.0,1.0,1.0,1.0	-0.144	SE
18359	ENSG00000022840.17_12	RNF10	0.000212099	0.0126481	1.0,1.0,0.5,1.0,1.0	0.786,0.467,0.463,1.0,0.818,0.765	0.183	SE
18446	ENSG00000205581.11_8	HMGN1	3.10596e-05	0.00292049	0.692,0.777,0.781,0.781,0.79	1.0,1.0,1.0,1.0,0.908,0.843	-0.194	SE
18448	ENSG00000205581.11_8	HMGN1	3.17838e-05	0.0029694	0.688,0.765,0.769,0.739,0.789	1.0,1.0,1.0,1.0,0.895,0.838	-0.205	SE
18555	ENSG00000008083.14_10	JARID2	2.78041e-06	0.000486396	1.0,1.0,1.0,1.0,1.0	1.0,0.719,0.939,0.714,0.897,0.837	0.149	SE
18779	ENSG00000151376.18_14	ME3	0.000847639	0.0358988	0.306,0.492,0.172,0.098,0.318	0.462,0.25,0.605,0.724,0.492,0.632	-0.25	SE
19303	ENSG00000137337.16_10	MDC1	0.00104397	0.0419627	0.636,0.6,1.0,1.0,0.619	1.0,1.0,0.867,0.857,0.917,1.0	-0.169	SE
19588	ENSG00000197948.11_7	FCHSD1	1.62238e-05	0.00177826	0.173,0.096,0.213,0.189,0.134	0.0,0.0,0.068,0.053,0.0,0.113	0.122	SE
19592	ENSG00000197948.11_7	FCHSD1	7.67762e-06	0.00101576	1.0,1.0,1.0,1.0,1.0	1.0,1.0,0.849,0.695,0.695,1.0	0.127	SE
19663	ENSG00000288905.1_1	LSP1P5	0.00111056	0.0440677	0.558,0.275,0.208,0.291,0.141	0.041,0.082,0.0,0.496,0.18,0.226	0.124	SE
19696	ENSG00000118961.15_10	LDAH	6.49031e-05	0.00517951	0.913,0.68,0.85,0.657,0.765	1.0,1.0,1.0,0.692,0.909,1.0	-0.16	SE
19983	ENSG00000151292.18_11	CSNK1G3	0.000225107	0.0132143	0.108,0.104,0.059,0.278,0.254	0.0,0.0,0.071,0.127,0.068,0.019	0.113	SE
20154	ENSG00000047188.16_6	YTHDC2	0.000373257	0.0192964	0.818,0.111,1.0,1.0,0.632	1.0,1.0,1.0,0.667,1.0,1.0	-0.232	SE
20258	ENSG00000114796.16_12	KLHL24	1.73148e-05	0.00186648	0.0,0.0,0.262,0.0,0.691	1.0,1.0,0.911,0.736,0.807,0.383	-0.616	SE
20260	ENSG00000114796.16_12	KLHL24	4.5365e-06	0.000692389	0.584,1.0,0.637,0.319,0.838	1.0,1.0,1.0,1.0,1.0,0.778	-0.287	SE
20582	ENSG00000137210.14_9	TMEM14B	0.000117291	0.00802089	1.0,1.0,1.0,1.0,0.929	0.664,0.442,1.0,0.965,0.982,0.927	0.156	SE
20587	ENSG00000137210.14_9	TMEM14B	9.5701e-07	0.000212243	1.0,1.0,1.0,1.0,0.695	0.0,0.0,1.0,0.383,0.861,0.736	0.442	SE
20751	ENSG00000148143.13_11	ZNF462	9.34615e-06	0.00117174	1.0,1.0,1.0,1.0,1.0	0.72,0.613,1.0,1.0,1.0,1.0	0.111	SE
20949	ENSG00000101224.18_10	CDC25B	6.58779e-06	0.000912859	0.071,0.124,0.0,0.0,0.502	0.0,0.0,0.064,0.0,0.014,0.0	0.126	SE
20973	ENSG00000198300.14_13	PEG3	5.44761e-05	0.00455316	1.0,1.0,0.933,1.0,1.0	0.128,0.181,0.865,1.0,1.0,1.0	0.291	SE
21461	ENSG00000154124.5_6	OTULIN	4.42183e-07	0.000112481	0.664,0.664,1.0,0.868,0.76	1.0,1.0,1.0,1.0,0.949,1.0	-0.2	SE
21486	ENSG00000128918.15_9	ALDH1A2	2.30227e-05	0.0023358	0.0,0.0,0.0,0.0,0.0	0.335,0.07,0.0,0.377,0.085,0.0	-0.144	SE
21612	ENSG00000133104.14_10	SPART	8.87429e-08	3.29074e-05	0.027,0.0,0.037,0.068,0.055	0.219,0.278,0.208,0.186,0.089,0.076	-0.139	SE
21976	ENSG00000107521.20_12	HPS1	0.00123693	0.0481088	0.945,0.917,0.986,0.881,0.933	0.422,0.505,0.971,0.904,0.866,0.806	0.187	SE
22073	ENSG00000137628.18_10	DDX60	0.000989755	0.0405261	1.0,1.0,1.0,1.0,1.0	0.077,0.2,1.0,1.0,1.0,1.0	0.287	SE
22255	ENSG00000173653.8_7	RCE1	4.25157e-05	0.00376887	1.0,0.953,1.0,1.0,1.0	0.672,0.605,0.942,0.939,0.968,1.0	0.136	SE
22257	ENSG00000173653.8_7	RCE1	1.02183e-05	0.0012628	1.0,0.932,1.0,1.0,1.0	0.741,0.701,0.901,0.894,0.948,1.0	0.122	SE
22365	ENSG00000109686.19_14	SH3D19	0.000108416	0.00755123	0.863,0.511,1.0,1.0,0.485	1.0,1.0,1.0,1.0,0.917,0.541	-0.138	SE
23466	ENSG00000067066.17_8	SP100	1.52399e-08	8.62875e-06	0.813,1.0,0.592,0.419,0.847	1.0,1.0,1.0,1.0,1.0,0.837	-0.239	SE
23547	ENSG00000138744.16_13	NAAA	0	0	0.218,0.0,0.0,0.0,0.358	1.0,1.0,1.0,1.0,0.626,1.0	-0.822	SE
23564	ENSG00000174808.12_7	BTC	0.00080922	0.0346989	0.502,1.0,1.0,1.0,0.335	1.0,1.0,1.0,1.0,1.0,1.0	-0.233	SE
23887	ENSG00000146733.14_8	PSPH	1.74722e-06	0.00033853	1.0,0.577,1.0,0.663,0.863	1.0,1.0,0.932,1.0,1.0,1.0	-0.168	SE
23888	ENSG00000146733.14_8	PSPH	3.6027e-06	0.000583704	1.0,0.286,1.0,0.385,0.778	1.0,1.0,0.833,1.0,1.0,1.0	-0.282	SE
23944	ENSG00000114698.15_12	PLSCR4	0.00101669	0.0411807	0.113,0.793,0.0,0.041,0.113	0.0,0.0,0.014,0.0,0.146,0.0	0.185	SE
23961	ENSG00000174780.17_11	SRP72	0.00100971	0.041024	0.966,1.0,1.0,1.0,0.989	1.0,0.15,0.972,1.0,0.972,0.859	0.166	SE
23981	ENSG00000204604.13_10	ZNF468	0.00118693	0.0466409	0.626,0.0,0.506,0.173,0.626	1.0,1.0,0.636,0.65,0.0,1.0	-0.328	SE
24034	ENSG00000137497.19_12	NUMA1	0.000162839	0.0103135	0.084,0.216,0.216,1.0,0.356	0.0,0.0,0.0,0.0,0.0,0.0	0.374	SE
24997	ENSG00000125388.20_9	GRK4	0.00100921	0.041024	1.0,1.0,0.737,1.0,1.0	0.64,0.238,1.0,1.0,0.833,1.0	0.162	SE
25252	ENSG00000143624.14_7	INTS3	0.000995752	0.0406938	1.0,0.861,0.767,0.549,1.0	1.0,1.0,1.0,1.0,1.0,1.0	-0.165	SE
25322	ENSG00000178467.18_8	P4HTM	6.87153e-05	0.00541658	1.0,1.0,1.0,1.0,1.0	0.568,0.586,0.96,1.0,1.0,1.0	0.148	SE
25325	ENSG00000178467.18_8	P4HTM	7.33417e-05	0.00570898	1.0,1.0,1.0,1.0,1.0	0.568,0.586,0.961,1.0,1.0,1.0	0.147	SE
25365	ENSG00000185485.14_5	SDHAP1	4.57807e-07	0.000115341	0.935,1.0,0.623,1.0,1.0	0.355,0.391,0.429,0.786,0.344,0.687	0.413	SE
25428	ENSG00000133657.17_12	ATP13A3	1.40369e-06	0.000286484	0.876,0.914,0.918,0.802,0.724	1.0,1.0,0.926,1.0,1.0,0.849	-0.116	SE
25514	ENSG00000113845.10_6	TIMMDC1	1.12789e-06	0.000243402	0.121,0.079,0.282,0.128,0.186	0.0,0.0,0.041,0.0,0.0,0.064	0.142	SE
25823	ENSG00000203875.13_14	SNHG5	1.0557e-05	0.00128678	0.727,0.898,0.674,0.557,0.699	0.931,1.0,0.785,0.821,0.832,0.909	-0.169	SE
25841	ENSG00000100226.16_8	GTPBP1	2.38883e-07	7.02717e-05	0.877,0.738,0.93,0.785,0.7	1.0,1.0,0.913,0.829,1.0,1.0	-0.151	SE
25871	ENSG00000224078.15_8	SNHG14	1.00569e-07	3.65211e-05	0.2,0.692,0.0,0.333,0.467	0.0,0.0,0.075,0.023,0.0,0.0	0.322	SE
26193	ENSG00000283155.1_12	ENSG00000283155	9.94797e-08	3.63764e-05	1.0,1.0,1.0,1.0,1.0	1.0,1.0,0.78,0.759,1.0,0.722	0.123	SE
26224	ENSG00000008710.20_12	PKD1	0.000441091	0.0219736	0.959,0.823,1.0,1.0,1.0	0.128,0.0,0.983,0.899,0.909,1.0	0.303	SE
26399	ENSG00000111325.16_10	OGFOD2	0.00043355	0.0217212	0.765,0.655,0.743,1.0,0.729	1.0,1.0,0.954,0.835,0.867,0.783	-0.128	SE
27000	ENSG00000114125.14_6	RNF7	4.75351e-07	0.000119191	0.976,1.0,1.0,1.0,0.974	0.641,0.73,0.922,0.983,1.0,0.989	0.113	SE
27046	ENSG00000162736.17_9	NCSTN	4.44922e-06	0.000686277	0.793,1.0,0.847,0.534,1.0	1.0,1.0,1.0,1.0,1.0,1.0	-0.165	SE
27278	ENSG00000025770.19_12	NCAPH2	0.000197828	0.0119322	0.0,0.0,0.0,0.0,0.025	0.231,0.397,0.031,0.0,0.0,0.0	-0.105	SE
27398	ENSG00000132394.11_6	EEFSEC	0.000434425	0.0217335	0.973,1.0,0.922,0.895,0.944	0.911,0.714,0.833,0.686,0.81,1.0	0.121	SE
27437	ENSG00000079313.15_9	REXO1	0.00104374	0.0419627	0.018,0.037,0.0,0.0,0.0	1.0,0.5,0.05,0.099,0.048,0.056	-0.281	SE
27540	ENSG00000136811.17_12	ODF2	1.57914e-07	5.19694e-05	0.81,0.909,1.0,0.556,0.704	1.0,1.0,1.0,0.765,1.0,1.0	-0.165	SE
27804	ENSG00000176142.13_9	TMEM39A	0.00114411	0.0451608	0.094,0.162,0.02,0.103,0.071	1.0,0.5,0.127,0.35,0.176,0.147	-0.293	SE
27843	ENSG00000144847.13_14	IGSF11	1.25403e-05	0.00145943	0.75,1.0,0.8,0.867,0.873	1.0,1.0,0.944,1.0,1.0,1.0	-0.133	SE
27862	ENSG00000099849.15_10	RASSF7	0.000367842	0.0191016	0.945,0.822,0.562,0.491,0.779	1.0,0.97,0.936,0.83,0.766,1.0	-0.197	SE
28035	ENSG00000196586.17_14	MYO6	3.04309e-06	0.000518567	1.0,1.0,0.869,1.0,1.0	0.831,0.941,0.806,0.806,0.454,1.0	0.167	SE
28114	ENSG00000127947.16_10	PTPN12	0.000323523	0.0173556	1.0,0.626,1.0,1.0,0.717	0.879,1.0,1.0,1.0,1.0,1.0	-0.111	SE
28123	ENSG00000125485.18_11	DDX31	7.91566e-05	0.00601543	0.959,1.0,1.0,1.0,1.0	1.0,1.0,0.929,1.0,0.909,0.495	0.103	SE
28296	ENSG00000067082.15_7	KLF6	3.99569e-13	1.16887e-09	0.743,0.758,0.872,0.834,0.663	0.449,0.443,0.63,0.654,0.5,0.514	0.242	SE
28424	ENSG00000185024.18_16	BRF1	2.25341e-05	0.00230148	0.826,0.917,0.538,0.7,0.833	1.0,1.0,1.0,1.0,1.0,1.0	-0.237	SE
28473	ENSG00000105738.11_10	SIPA1L3	0.000327487	0.0175068	0.898,0.744,1.0,1.0,0.476	1.0,1.0,1.0,1.0,0.824,1.0	-0.147	SE
28621	ENSG00000182552.15_11	RWDD4	7.92521e-05	0.00601543	1.0,0.907,1.0,0.737,1.0	0.0,0.0,0.968,0.606,0.806,0.801	0.399	SE
28756	ENSG00000122203.15_11	KIAA1191	4.09601e-05	0.00366802	0.558,1.0,0.486,1.0,1.0	0.0,0.0,0.525,0.306,0.174,1.0	0.475	SE
28998	ENSG00000091039.17_10	OSBPL8	0.00052666	0.0246944	0.0,0.616,0.0,0.0,0.286	0.0,0.0,0.0,0.0,0.0,0.0	0.18	SE
29039	ENSG00000204463.14_12	BAG6	4.07839e-09	3.35549e-06	0.992,0.988,1.0,1.0,0.98	0.754,0.593,0.972,0.979,0.983,0.977	0.116	SE
29087	ENSG00000162441.12_8	LZIC	1.48967e-07	4.93335e-05	0.535,1.0,0.927,0.695,0.907	1.0,1.0,1.0,1.0,0.865,1.0	-0.165	SE
29587	ENSG00000090097.22_12	PCBP4	3.02416e-11	5.68715e-08	0.022,0.0,0.0,0.0,0.064	0.222,0.2,0.158,0.034,0.119,0.066	-0.116	SE
29591	ENSG00000090097.22_12	PCBP4	7.16527e-07	0.000166944	0.074,0.019,0.058,0.037,0.129	0.201,0.201,0.21,0.111,0.226,0.11	-0.113	SE
29593	ENSG00000090097.22_12	PCBP4	0.000373424	0.0192964	0.105,0.069,0.042,0.12,0.059	0.187,0.391,0.243,0.187,0.148,0.083	-0.128	SE
29611	ENSG00000170037.14_13	CNTROB	1.74871e-06	0.00033853	1.0,0.906,1.0,1.0,1.0	0.74,0.844,0.862,0.947,1.0,0.775	0.12	SE
29839	ENSG00000228315.12_11	GUSBP11	2.42755e-06	0.000437756	1.0,0.849,1.0,1.0,0.808	0.654,0.464,1.0,0.813,0.891,0.738	0.171	SE
29842	ENSG00000228315.12_11	GUSBP11	0.000483093	0.0232909	0.446,1.0,1.0,1.0,1.0	0.655,0.707,0.475,1.0,0.828,1.0	0.112	SE
29962	ENSG00000198793.13_10	MTOR	1.17774e-05	0.00140355	0.913,0.826,0.92,0.485,0.871	1.0,1.0,0.843,0.871,1.0,1.0	-0.149	SE
30043	ENSG00000164053.22_12	ATRIP	1.18188e-06	0.000251955	0.907,1.0,1.0,1.0,1.0	0.854,0.618,0.627,0.854,0.75,1.0	0.198	SE
30517	ENSG00000138794.10_7	CASP6	0.000862058	0.0364306	0.984,0.931,0.957,0.972,0.96	0.835,0.622,0.887,0.815,0.919,0.961	0.121	SE
30605	ENSG00000136059.16_7	VILL	0.000816533	0.0348705	0.602,1.0,1.0,1.0,1.0	1.0,1.0,1.0,0.402,0.52,0.752	0.141	SE
30754	ENSG00000271270.8_10	TMCC1-DT	7.88549e-11	1.15733e-07	0.2,0.5,0.5,0.273,0.273	1.0,1.0,1.0,0.429,1.0,1.0	-0.556	SE
31649	ENSG00000186162.11_8	CIDECP1	0.00033443	0.0177876	0.789,0.684,1.0,1.0,1.0	1.0,1.0,1.0,1.0,1.0,1.0	-0.105	SE
31762	ENSG00000214021.17_9	TTLL3	5.54354e-05	0.004626	0.932,0.885,0.405,0.46,0.701	0.0,0.0,0.242,0.344,0.0,0.605	0.478	SE
31923	ENSG00000117859.19_15	OSBPL9	2.23514e-05	0.00229871	0.857,1.0,0.739,0.786,0.63	1.0,1.0,0.778,1.0,0.852,1.0	-0.136	SE
32161	ENSG00000163932.15_12	PRKCD	0	0	0.0,0.0,0.026,0.0,0.0	0.194,0.413,0.16,0.245,0.167,0.219	-0.228	SE
32162	ENSG00000163932.15_12	PRKCD	1.11022e-15	5.84599e-12	0.0,0.0,0.086,0.0,0.0	1.0,1.0,0.413,0.256,0.652,0.36	-0.596	SE
32163	ENSG00000163932.15_12	PRKCD	2.22045e-16	1.4615e-12	0.0,0.0,0.03,0.0,0.0	0.217,0.446,0.179,0.199,0.172,0.217	-0.232	SE
32190	ENSG00000256591.5_12	ENSG00000256591	1.42441e-07	4.77611e-05	0.983,0.906,0.946,1.0,1.0	1.0,1.0,0.943,0.615,0.816,0.686	0.124	SE
32242	ENSG00000173226.17_10	IQCB1	0.000127939	0.00860381	0.583,0.857,0.407,0.714,0.818	0.5,1.0,0.92,1.0,1.0,1.0	-0.228	SE
32268	ENSG00000126106.14_9	TMEM53	0.00095849	0.0395535	1.0,1.0,1.0,0.917,0.948	0.569,0.0,0.935,1.0,0.948,0.952	0.239	SE
32511	ENSG00000124588.22_10	NQO2	6.59688e-05	0.00523929	0.708,0.971,0.893,0.908,1.0	1.0,0.694,0.473,0.694,0.581,0.647	0.215	SE
32618	ENSG00000117153.16_8	KLHL12	9.92807e-05	0.00703597	0.942,1.0,0.873,0.929,0.959	0.375,0.429,0.81,0.81,0.905,0.878	0.239	SE
32738	ENSG00000158864.13_6	NDUFS2	6.76318e-06	0.0009274	0.964,0.974,0.979,1.0,0.883	0.625,0.613,0.956,0.951,0.935,0.835	0.141	SE
32881	ENSG00000224167.3_11	LINC01357	0.000446721	0.0221702	0.168,0.434,0.0,0.138,0.235	0.0,0.0,0.0,0.381,0.102,0.034	0.109	SE
33182	ENSG00000163689.21_10	CFAP20DC	2.35184e-07	6.95721e-05	1.0,1.0,1.0,1.0,1.0	1.0,1.0,0.698,0.945,0.934,0.636	0.131	SE
33271	ENSG00000143622.11_12	RIT1	1.73379e-05	0.00186648	1.0,1.0,1.0,1.0,1.0	0.385,0.111,0.902,1.0,0.909,1.0	0.282	SE
33644	ENSG00000162813.18_9	BPNT1	0.000955545	0.0394629	0.95,1.0,1.0,1.0,0.915	0.097,1.0,0.507,1.0,1.0,1.0	0.206	SE
33648	ENSG00000143207.21_14	COP1	6.20843e-09	4.60438e-06	0.725,1.0,0.678,0.879,0.536	1.0,1.0,1.0,1.0,1.0,1.0	-0.236	SE
34046	ENSG00000171735.19_7	CAMTA1	6.44511e-05	0.00516497	0.031,0.0,0.025,0.0,0.03	0.189,0.538,0.028,0.0,0.132,0.064	-0.141	SE
34399	ENSG00000164022.18_10	AIMP1	6.69566e-06	0.000925373	0.111,0.133,0.036,0.125,0.053	0.76,0.167,0.286,0.5,0.224,0.25	-0.273	SE
34457	ENSG00000072803.18_11	FBXW11	0.000491649	0.0235348	0.6,0.407,0.209,0.545,0.246	0.111,0.2,0.25,0.116,0.106,0.103	0.254	SE
34458	ENSG00000072803.18_11	FBXW11	0.000558123	0.0259387	0.6,1.0,1.0,1.0,0.889	1.0,1.0,0.6,0.556,1.0,0.1	0.188	SE
34707	ENSG00000151466.12_13	SCLT1	0.000503614	0.0239215	1.0,0.667,1.0,1.0,0.862	0.667,1.0,0.571,1.0,0.824,0.667	0.118	SE
34846	ENSG00000163605.15_8	PPP4R2	0.000162011	0.0102781	1.0,1.0,1.0,1.0,1.0	0.765,0.429,0.94,1.0,1.0,1.0	0.144	SE
35522	ENSG00000187742.15_11	SECISBP2	0.000595053	0.0271753	0.929,1.0,1.0,1.0,1.0	0.429,1.0,0.888,1.0,0.962,1.0	0.106	SE
35734	ENSG00000143363.17_9	PRUNE1	4.79555e-05	0.00411932	1.0,0.429,1.0,1.0,1.0	1.0,1.0,0.667,0.375,0.556,1.0	0.119	SE
35907	ENSG00000182628.13_7	SKA2	0.000425924	0.0214207	0.564,0.813,0.26,0.322,0.452	1.0,1.0,0.714,0.7,0.642,0.786	-0.325	SE
36069	ENSG00000131373.15_11	HACL1	5.82893e-05	0.00481834	0.902,0.416,1.0,1.0,0.627	1.0,1.0,0.753,1.0,1.0,1.0	-0.17	SE
36173	ENSG00000205981.9_9	DNAJC19	0.000245215	0.0140951	0.802,0.726,0.755,0.661,0.886	0.762,0.805,0.93,1.0,0.836,0.923	-0.11	SE
36175	ENSG00000205981.9_9	DNAJC19	0.000126142	0.00852646	0.419,0.371,0.222,0.312,0.553	0.609,0.741,0.666,1.0,0.449,0.731	-0.324	SE
36276	ENSG00000120451.11_7	SNX19	0.000207853	0.0124655	0.829,0.891,1.0,1.0,1.0	0.778,1.0,0.765,0.909,0.75,0.606	0.143	SE
36472	ENSG00000182944.18_12	EWSR1	2.1692e-07	6.56446e-05	1.0,1.0,1.0,1.0,1.0	0.613,0.679,0.936,0.666,1.0,1.0	0.184	SE
36757	ENSG00000205643.11_8	CDPF1	2.43019e-05	0.00241441	0.63,1.0,1.0,0.603,0.74	1.0,1.0,1.0,1.0,1.0,1.0	-0.205	SE
36787	ENSG00000143374.18_9	TARS2	6.18694e-05	0.00504265	1.0,0.956,1.0,1.0,0.791	0.707,1.0,0.759,0.716,0.725,1.0	0.132	SE
36989	ENSG00000077522.15_9	ACTN2	6.40286e-05	0.00515518	0.704,1.0,1.0,1.0,1.0	0.0,0.241,0.312,1.0,1.0,0.559	0.422	SE
37252	ENSG00000197323.12_11	TRIM33	8.06349e-06	0.00104837	0.021,0.0,0.046,0.0,0.0	0.0,0.403,0.085,0.403,0.036,0.0	-0.141	SE
37295	ENSG00000068745.15_9	IP6K2	4.8599e-09	3.81944e-06	1.0,0.547,0.623,0.372,0.784	1.0,1.0,0.9,1.0,0.935,1.0	-0.307	SE
37297	ENSG00000068745.15_9	IP6K2	1.21752e-05	0.00142783	0.43,0.408,0.245,0.347,0.318	0.746,0.781,0.464,0.484,0.531,0.629	-0.256	SE
37316	ENSG00000054282.16_8	SDCCAG8	1.97318e-07	6.076e-05	0.196,0.108,0.148,0.313,0.307	0.0,0.0,0.0,0.169,0.1,0.0	0.17	SE
37603	ENSG00000133019.12_10	CHRM3	3.10842e-06	0.00052375	0.841,0.75,0.694,1.0,0.878	1.0,1.0,0.878,0.964,1.0,0.857	-0.117	SE
37610	ENSG00000133019.12_10	CHRM3	6.39406e-05	0.00515518	0.112,0.44,0.407,0.469,0.261	0.0,0.0,0.0,1.0,0.0,0.227	0.133	SE
37615	ENSG00000133019.12_10	CHRM3	4.49129e-11	7.8831e-08	0.735,1.0,0.829,0.168,0.493	1.0,1.0,1.0,1.0,1.0,1.0	-0.355	SE
37820	ENSG00000115183.15_7	TANC1	0.0001879	0.0114647	1.0,0.52,1.0,0.742,0.829	0.778,1.0,0.95,1.0,0.879,1.0	-0.116	SE
38196	ENSG00000248429.5_11	GASK1B-AS1	3.65099e-05	0.00333183	0.638,0.562,0.461,0.591,0.31	0.658,1.0,0.743,1.0,0.658,0.853	-0.306	SE
38246	ENSG00000119139.21_13	TJP2	0.000504799	0.0239466	0.818,0.091,1.0,1.0,0.5	0.333,1.0,0.818,1.0,1.0,1.0	-0.177	SE
38674	ENSG00000167081.18_11	PBX3	4.27178e-09	3.46054e-06	0.586,0.6,0.429,0.294,1.0	1.0,1.0,0.818,1.0,1.0,1.0	-0.388	SE
38800	ENSG00000140632.17_8	GLYR1	4.37238e-05	0.00383082	0.832,0.778,0.775,0.82,0.8	0.861,0.946,0.912,0.943,0.869,0.912	-0.106	SE
38847	ENSG00000134644.16_12	PUM1	6.21715e-07	0.000148805	0.864,0.889,0.84,0.867,0.888	0.133,0.5,0.676,0.373,0.695,0.742	0.35	SE
38883	ENSG00000147133.17_7	TAF1	1.00437e-09	1.0793e-06	0.135,0.073,0.248,0.245,0.284	0.0,0.0,0.065,0.051,0.0,0.047	0.17	SE
39199	ENSG00000173706.14_11	HEG1	1.48433e-09	1.53253e-06	0.911,0.842,0.81,1.0,0.636	1.0,1.0,1.0,1.0,1.0,1.0	-0.16	SE
39338	ENSG00000142733.17_13	MAP3K6	2.06968e-09	2.04844e-06	1.0,1.0,1.0,1.0,1.0	0.882,0.787,0.877,0.91,0.949,0.936	0.11	SE
39371	ENSG00000197976.12_6	AKAP17A	0.00023609	0.0137395	0.285,0.127,0.13,0.214,0.204	0.436,0.388,0.274,0.305,0.4,0.262	-0.152	SE
39380	ENSG00000175265.18_11	GOLGA8A	0	0	0.818,0.728,0.718,0.537,0.684	1.0,1.0,1.0,0.956,0.758,1.0	-0.255	SE
39431	ENSG00000101166.16_7	PRELID3B	0.000187006	0.0114234	0.877,0.591,0.78,0.553,0.965	1.0,1.0,1.0,1.0,0.792,0.852	-0.187	SE
39477	ENSG00000233461.6_11	ENSG00000233461	1.13577e-06	0.000244103	0.101,0.077,0.009,0.114,0.055	0.241,0.305,0.155,0.194,0.151,0.268	-0.148	SE
39759	ENSG00000157734.14_6	SNX22	2.07339e-05	0.00216191	1.0,1.0,0.559,0.867,1.0	1.0,1.0,1.0,1.0,1.0,1.0	-0.115	SE
39760	ENSG00000157734.14_6	SNX22	0.000282233	0.015741	1.0,1.0,0.413,0.884,1.0	1.0,1.0,1.0,1.0,1.0,1.0	-0.141	SE
40144	ENSG00000224081.10_10	SLC44A3-AS1	1.18611e-07	4.08207e-05	1.0,1.0,0.707,0.574,0.833	1.0,1.0,0.889,1.0,1.0,1.0	-0.159	SE
40150	ENSG00000224081.10_10	SLC44A3-AS1	0.00107916	0.0430488	0.505,0.069,0.64,0.357,0.385	1.0,0.735,0.724,0.816,0.537,0.357	-0.304	SE
40249	ENSG00000128563.13_6	PRKRIP1	0.000248653	0.0142471	0.682,0.8,0.962,0.895,0.853	0.467,0.615,0.855,0.641,0.444,0.4	0.268	SE
40331	ENSG00000009780.16_7	FAM76A	1.05285e-05	0.00128678	0.412,0.627,1.0,1.0,0.863	1.0,1.0,1.0,1.0,1.0,1.0	-0.22	SE
41360	ENSG00000176731.12_9	RBIS	0.000127508	0.00859674	0.373,0.372,0.0,0.0,0.269	0.643,0.412,0.242,0.179,0.266,0.23	-0.126	SE
41436	ENSG00000139410.15_13	SDSL	4.97114e-06	0.00074153	0.925,0.709,0.927,1.0,0.842	1.0,1.0,1.0,1.0,0.947,1.0	-0.111	SE
41580	ENSG00000048544.6_7	MRPS10	0.000873625	0.0367105	0.922,0.701,0.919,0.858,0.968	1.0,1.0,1.0,1.0,1.0,0.876	-0.106	SE
41636	ENSG00000106868.17_12	SUSD1	0.000911887	0.0379276	0.92,0.956,0.811,0.967,0.612	1.0,1.0,0.921,0.961,0.927,0.967	-0.109	SE
41647	ENSG00000115137.12_8	DNAJC27	1.57419e-06	0.000317588	1.0,0.0,1.0,1.0,1.0	0.125,0.222,0.25,0.0,0.636,1.0	0.428	SE
41721	ENSG00000129116.19_14	PALLD	0.000105976	0.0074009	1.0,0.613,1.0,1.0,0.808	1.0,1.0,1.0,1.0,0.915,1.0	-0.102	SE
42076	ENSG00000115504.15_12	EHBP1	0.000109566	0.00760119	1.0,1.0,1.0,1.0,1.0	0.328,0.0,0.867,1.0,1.0,1.0	0.301	SE
42127	ENSG00000136682.16_10	CBWD2	2.85875e-06	0.000496801	1.0,1.0,1.0,1.0,1.0	0.395,0.681,0.428,1.0,0.936,1.0	0.26	SE
42201	ENSG00000163872.16_10	YEATS2	0.00016117	0.0102495	0.797,0.619,0.838,0.586,1.0	1.0,1.0,0.87,1.0,1.0,1.0	-0.21	SE
42514	ENSG00000153130.18_13	SCOC	0.000228587	0.0134036	0.94,0.657,0.781,0.615,0.881	1.0,1.0,0.917,1.0,0.912,0.876	-0.176	SE
42642	ENSG00000116731.23_11	PRDM2	0.000173886	0.0108228	0.094,0.075,0.288,0.195,0.195	0.0,0.0,0.117,0.0,0.139,0.0	0.127	SE
42898	ENSG00000186174.13_11	BCL9L	7.13366e-10	8.34733e-07	0.919,0.79,0.704,0.806,0.875	1.0,1.0,1.0,1.0,0.929,1.0	-0.169	SE
43125	ENSG00000125107.19_12	CNOT1	0.00125244	0.0485273	0.177,0.107,0.043,0.212,0.041	0.518,0.518,0.056,0.071,0.334,0.574	-0.229	SE
43576	ENSG00000125458.7_8	NT5C	0.000488982	0.0234498	0.811,1.0,0.879,1.0,0.918	0.771,0.599,0.619,1.0,0.824,0.737	0.163	SE
43739	ENSG00000127054.22_8	INTS11	8.45264e-08	3.17916e-05	0.0,0.0,0.0,0.019,0.01	0.379,0.339,0.023,0.038,0.008,0.033	-0.131	SE
43824	ENSG00000223482.9_13	NUTM2A-AS1	0.000483187	0.0232909	0.851,0.809,0.837,0.232,1.0	1.0,1.0,1.0,1.0,0.784,0.809	-0.186	SE
44076	ENSG00000067177.15_11	PHKA1	0.000318773	0.0172157	0.165,0.0,0.073,0.0,0.045	0.284,0.665,0.192,0.04,0.0,0.346	-0.198	SE
44078	ENSG00000067177.15_11	PHKA1	1.83071e-07	5.8071e-05	1.0,0.556,0.333,0.5,1.0	1.0,1.0,0.917,1.0,1.0,1.0	-0.308	SE
44222	ENSG00000127527.14_8	EPS15L1	2.91086e-05	0.00279188	0.872,0.75,0.852,0.6,1.0	1.0,1.0,0.739,1.0,0.922,1.0	-0.129	SE
44246	ENSG00000135723.14_10	FHOD1	6.06537e-05	0.00496049	0.0,0.0,0.079,0.0,0.0	1.0,1.0,0.0,0.0,0.256,0.132	-0.382	SE
44384	ENSG00000245648.2_10	KLRK1-AS1	9.04341e-05	0.00663217	1.0,1.0,0.858,1.0,1.0	0.456,0.602,1.0,1.0,1.0,0.548	0.204	SE
44458	ENSG00000232931.6_10	LINC00342	7.49328e-07	0.000173818	0.167,0.0,0.111,0.0,0.0	0.333,1.0,0.286,0.235,0.128,0.556	-0.367	SE
44494	ENSG00000132199.20_8	ENOSF1	0.0002802	0.0156833	0.732,0.782,0.642,0.473,0.545	0.23,0.117,0.581,0.189,0.342,0.493	0.309	SE
44497	ENSG00000132199.20_8	ENOSF1	2.17156e-05	0.00225534	0.973,1.0,1.0,1.0,1.0	0.728,0.889,0.944,0.899,0.951,0.88	0.113	SE
44499	ENSG00000132199.20_8	ENOSF1	2.97262e-05	0.00283563	0.645,0.835,0.757,0.628,0.406	0.14,0.08,0.411,0.302,0.364,0.438	0.365	SE
44617	ENSG00000127472.11_6	PLA2G5	4.22356e-07	0.000108486	0.842,0.563,0.813,0.941,0.569	1.0,0.846,0.933,1.0,1.0,0.833	-0.19	SE
44625	ENSG00000127472.11_6	PLA2G5	9.84994e-05	0.0070089	0.75,0.333,0.661,0.882,0.29	1.0,0.714,0.857,1.0,1.0,0.5	-0.262	SE
44662	ENSG00000104863.12_6	LIN7B	0.000305483	0.0166689	0.086,0.0,0.0,0.0,0.0	1.0,0.8,0.077,0.0,0.027,0.0	-0.3	SE
44762	ENSG00000185507.21_13	IRF7	2.2064e-05	0.00227804	0.846,1.0,0.9,1.0,1.0	1.0,1.0,0.474,0.879,0.805,0.92	0.103	SE
45413	ENSG00000169398.20_14	PTK2	5.4755e-06	0.000794662	0.291,0.126,0.0,0.419,0.0	0.0,0.0,0.026,0.0,0.059,0.116	0.134	SE
45416	ENSG00000169398.20_14	PTK2	3.97238e-05	0.00358782	0.086,0.0,0.086,0.052,0.422	0.0,0.0,0.0,0.0,0.0,0.0	0.129	SE
45427	ENSG00000125450.11_9	NUP85	6.30056e-06	0.0008847	0.98,1.0,1.0,1.0,1.0	0.6,0.261,1.0,1.0,0.845,1.0	0.212	SE
45926	ENSG00000104415.14_8	CCN4	1.17251e-05	0.00140317	1.0,1.0,1.0,1.0,0.929	1.0,0.636,0.868,0.927,0.913,0.877	0.116	SE
45976	ENSG00000122417.16_16	ODF2L	9.25526e-06	0.00116311	0.905,1.0,1.0,1.0,1.0	1.0,1.0,1.0,0.647,0.143,0.1	0.333	SE
46173	ENSG00000153551.14_7	CMTM7	4.2465e-05	0.00376887	0.961,0.975,0.931,0.946,1.0	0.572,0.643,0.935,0.852,0.938,0.869	0.161	SE
46367	ENSG00000170234.13_8	PWWP2A	2.00051e-05	0.00209006	0.086,0.0,0.058,0.041,0.105	0.0,0.0,0.203,0.464,0.264,0.312	-0.149	SE
46438	ENSG00000163939.18_14	PBRM1	0.00115178	0.0453275	0.435,0.292,0.4,0.357,0.595	0.077,0.0,0.235,0.135,0.221,0.406	0.237	SE
47689	ENSG00000010803.17_12	SCMH1	2.2597e-05	0.00230148	0.813,0.784,1.0,0.5,0.857	1.0,1.0,1.0,1.0,0.889,1.0	-0.191	SE
47788	ENSG00000152117.18_9	SMPD4BP	0.001272	0.0491043	0.053,0.0,0.617,0.0,0.163	0.0,0.0,0.074,0.0,0.0,0.0	0.154	SE
47861	ENSG00000239900.14_10	ADSL	3.1133e-06	0.00052375	0.859,0.951,0.862,0.823,0.911	0.57,0.722,0.727,0.867,0.775,0.845	0.13	SE
48214	ENSG00000011007.13_9	ELOA	5.71876e-05	0.00474964	1.0,1.0,1.0,1.0,1.0	0.724,0.758,1.0,1.0,0.908,1.0	0.102	SE
48439	ENSG00000112290.13_11	WASF1	1.69272e-08	9.48212e-06	0.086,0.092,0.099,0.063,0.074	0.084,0.241,0.241,0.183,0.161,0.202	-0.103	SE
48550	ENSG00000198952.8_7	SMG5	6.39914e-05	0.00515518	0.826,0.962,0.915,1.0,1.0	0.533,0.304,0.771,0.803,0.859,0.875	0.25	SE
48551	ENSG00000198952.8_7	SMG5	2.42975e-05	0.00241441	0.914,0.983,0.952,1.0,1.0	0.722,0.565,0.891,0.906,0.936,0.946	0.142	SE
48573	ENSG00000138095.20_9	LRPPRC	1.03928e-07	3.74823e-05	0.635,0.592,0.615,0.303,0.777	1.0,1.0,0.897,0.567,1.0,1.0	-0.326	SE
48579	ENSG00000138095.20_9	LRPPRC	4.67439e-05	0.00404162	0.971,1.0,0.671,0.605,0.894	1.0,1.0,0.969,1.0,1.0,1.0	-0.167	SE
48717	ENSG00000120925.16_8	RNF170	1.25555e-05	0.00145943	0.762,0.7,1.0,0.75,0.654	1.0,1.0,0.728,1.0,1.0,0.875	-0.161	SE
48820	ENSG00000178053.20_13	MLF1	1.9063e-05	0.0020175	0.97,1.0,1.0,1.0,1.0	0.334,0.334,1.0,0.966,0.938,0.743	0.275	SE
48888	ENSG00000215908.10_7	CROCCP2	0.000141027	0.00929404	0.84,0.44,1.0,1.0,0.704	1.0,1.0,0.826,0.867,0.833,1.0	-0.124	SE
48889	ENSG00000215908.10_7	CROCCP2	8.04166e-05	0.00608393	0.8,0.417,1.0,1.0,0.667	1.0,1.0,0.84,0.867,0.833,1.0	-0.147	SE
48920	ENSG00000119185.13_11	ITGB1BP1	9.97566e-05	0.00705071	0.0,0.276,0.186,0.276,0.223	0.094,0.0,0.035,0.0,0.113,0.028	0.147	SE
49065	ENSG00000035115.22_10	SH3YL1	2.43703e-08	1.21061e-05	0.0,0.0,0.0,0.0,0.182	0.0,0.0,0.25,0.069,0.373,0.339	-0.135	SE
49167	ENSG00000163374.20_12	YY1AP1	5.85516e-08	2.33367e-05	1.0,1.0,0.927,1.0,1.0	0.596,0.736,0.916,0.897,0.968,0.723	0.179	SE
49168	ENSG00000163374.20_12	YY1AP1	1.97518e-08	1.06128e-05	1.0,1.0,0.948,1.0,1.0	0.686,0.733,0.9,0.926,0.961,0.744	0.165	SE
49477	ENSG00000116698.22_12	SMG7	7.85923e-05	0.00600249	0.832,0.95,1.0,1.0,0.881	0.599,0.553,0.73,0.787,1.0,1.0	0.154	SE
49939	ENSG00000137806.10_11	NDUFAF1	0.000514019	0.0242529	0.0,0.019,0.072,0.08,0.0	0.333,0.333,0.067,0.045,0.115,0.1	-0.131	SE
50099	ENSG00000163681.16_12	SLMAP	0.000392015	0.0201189	0.19,0.584,0.345,1.0,0.19	0.0,0.0,0.513,0.0,0.0,1.0	0.21	SE
50314	ENSG00000116874.12_7	WARS2	0.00128586	0.049458	0.861,0.809,0.941,0.826,1.0	1.0,1.0,1.0,1.0,1.0,1.0	-0.113	SE
50614	ENSG00000160408.16_11	ST6GALNAC6	0.000708894	0.0313413	0.742,0.59,0.774,0.758,0.725	0.389,0.305,0.749,0.705,0.422,0.506	0.205	SE
50685	ENSG00000112715.26_15	VEGFA	3.36793e-06	0.000554193	0.116,0.119,0.123,0.124,0.093	0.217,0.266,0.271,0.275,0.115,0.198	-0.109	SE
51053	ENSG00000135778.12_6	NTPCR	0.000256391	0.0146041	0.927,0.959,0.91,0.873,0.943	0.804,0.84,0.714,0.885,0.916,0.697	0.113	SE
51635	ENSG00000284770.2_10	TBCE	7.92827e-05	0.00601543	1.0,0.821,1.0,1.0,0.953	0.545,0.749,0.843,0.836,1.0,1.0	0.126	SE
51720	ENSG00000115239.24_12	ASB3	7.39833e-06	0.000992748	1.0,1.0,1.0,1.0,0.84	0.467,0.579,0.556,0.5,0.778,1.0	0.321	SE
52018	ENSG00000156973.14_7	PDE6D	0.000478808	0.0231809	0.933,0.935,0.956,1.0,0.934	0.646,0.7,0.818,1.0,0.892,0.932	0.12	SE
52031	ENSG00000225205.5_11	ENSG00000225205	4.21897e-05	0.00375895	0.429,0.25,0.435,0.462,0.294	0.026,0.0,0.158,0.159,0.25,0.2	0.242	SE
52122	ENSG00000148341.18_10	SH3GLB2	2.80209e-08	1.33234e-05	1.0,1.0,1.0,1.0,1.0	0.644,0.61,0.904,0.95,1.0,0.979	0.152	SE
52205	ENSG00000158552.13_12	ZFAND2B	4.80765e-10	5.88724e-07	0.978,0.959,0.971,1.0,0.964	0.957,0.865,0.882,0.72,0.872,0.894	0.109	SE
52350	ENSG00000270249.2_12	ENSG00000270249	2.48677e-05	0.00245672	1.0,1.0,0.924,1.0,1.0	0.664,0.503,1.0,1.0,1.0,1.0	0.124	SE
52369	ENSG00000099840.14_12	IZUMO4	0.000466087	0.0228088	0.038,0.07,0.0,0.032,0.0	0.846,1.0,0.0,0.4,0.0,0.273	-0.392	SE
52519	ENSG00000075413.19_13	MARK3	0.000611406	0.0278015	0.445,0.587,0.333,0.277,0.305	0.601,0.637,0.514,0.619,0.655,0.612	-0.217	SE
52964	ENSG00000180198.17_9	RCC1	0.000402516	0.0205576	0.188,0.467,0.232,0.341,0.241	0.0,0.0,0.171,0.216,0.157,0.223	0.166	SE
52986	ENSG00000147852.17_10	VLDLR	0.00101612	0.0411807	0.827,0.937,0.687,1.0,0.864	1.0,1.0,0.948,1.0,0.858,1.0	-0.105	SE
53786	ENSG00000253710.5_10	ALG11	3.2227e-05	0.00299813	0.822,0.704,1.0,0.259,1.0	1.0,1.0,0.885,1.0,1.0,0.875	-0.203	SE
53789	ENSG00000253710.5_10	ALG11	1.20614e-05	0.00141765	0.724,0.636,1.0,0.259,1.0	1.0,1.0,0.846,1.0,1.0,0.833	-0.223	SE
54040	ENSG00000125740.14_7	FOSB	6.99441e-14	2.6307e-10	0.94,0.927,0.941,0.946,0.725	0.78,0.739,0.798,0.805,0.793,0.8	0.11	SE
54102	ENSG00000115875.19_13	SRSF7	0.000583988	0.0268095	0.081,0.179,0.073,0.0,0.167	0.321,0.313,0.324,0.064,0.285,0.227	-0.156	SE
54160	ENSG00000231312.8_12	MAP4K3-DT	0.000253432	0.0144737	0.676,0.373,1.0,1.0,1.0	0.166,0.0,0.373,0.23,0.284,1.0	0.468	SE
54408	ENSG00000166971.17_11	AKTIP	5.25664e-05	0.00445006	0.176,0.5,0.152,0.2,0.176	0.0,0.0,0.0,0.056,0.0,0.25	0.19	SE
55098	ENSG00000169764.16_12	UGP2	1.70067e-06	0.000334143	0.842,0.844,0.71,0.699,0.731	0.635,0.701,0.672,0.593,0.665,0.639	0.114	SE
55101	ENSG00000169764.16_12	UGP2	5.39568e-14	2.1855e-10	0.079,0.079,0.086,0.082,0.134	0.288,0.226,0.222,0.278,0.127,0.122	-0.118	SE
55577	ENSG00000136527.19_11	TRA2B	0.000145864	0.00950568	0.114,0.137,0.17,0.129,0.145	0.769,0.704,0.242,0.121,0.243,0.256	-0.25	SE
55697	ENSG00000124356.17_9	STAMBP	0.00034964	0.0184476	1.0,1.0,1.0,0.854,0.845	1.0,1.0,0.851,0.763,0.785,0.331	0.151	SE
55856	ENSG00000109323.11_12	MANBA	0.000190883	0.0116064	0.918,1.0,1.0,1.0,1.0	1.0,1.0,0.942,0.71,1.0,0.591	0.11	SE
56055	ENSG00000166295.9_6	ANAPC16	0.000485479	0.0233456	0.483,0.471,0.439,0.359,0.348	0.726,0.706,0.543,0.522,0.447,0.569	-0.165	SE
56058	ENSG00000166295.9_6	ANAPC16	0.000130043	0.00871041	0.636,0.696,0.532,0.565,0.288	0.884,0.876,0.78,0.846,0.678,0.586	-0.232	SE
56111	ENSG00000115525.18_14	ST3GAL5	0.00106946	0.0427914	1.0,1.0,1.0,1.0,1.0	0.0,0.0,1.0,1.0,1.0,1.0	0.333	SE
56121	ENSG00000173727.13_10	ENSG00000173727	0.000449779	0.0223009	0.886,1.0,0.837,1.0,1.0	0.876,0.0,0.672,0.929,0.951,0.94	0.217	SE
56436	ENSG00000100266.19_8	PACSIN2	0.000475272	0.0230866	0.943,0.943,0.854,0.877,0.927	0.596,0.545,0.84,0.833,0.843,0.854	0.157	SE
56660	ENSG00000170852.12_9	KBTBD2	0.000778345	0.033649	1.0,1.0,0.905,0.917,0.926	0.0,0.0,0.938,1.0,0.946,0.765	0.341	SE
57084	ENSG00000007541.17_11	PIGQ	1.886e-08	1.0293e-05	0.469,0.466,0.605,0.294,0.435	0.485,1.0,0.733,0.791,0.933,0.968	-0.365	SE
57175	ENSG00000206561.14_14	COLQ	7.28118e-06	0.000980557	1.0,0.809,0.656,0.871,0.884	1.0,1.0,0.894,1.0,0.884,1.0	-0.119	SE
57518	ENSG00000237765.8_7	FAM200B	2.18884e-05	0.00226881	0.0,0.035,0.037,0.0,0.0	0.633,0.223,0.0,0.0,0.071,0.264	-0.184	SE
57899	ENSG00000198431.17_12	TXNRD1	2.66883e-08	1.3012e-05	0.964,1.0,0.965,1.0,0.987	1.0,0.742,0.885,0.898,0.807,0.964	0.101	SE
57903	ENSG00000198431.17_12	TXNRD1	0.000237353	0.0137796	0.006,0.0,0.035,0.063,0.038	0.3,0.423,0.036,0.0,0.053,0.062	-0.117	SE
57961	ENSG00000136699.20_13	SMPD4	0.000233265	0.0136324	0.3,0.29,0.333,0.273,0.333	0.0,0.0,0.214,0.176,0.188,0.053	0.201	SE
58083	ENSG00000177663.15_9	IL17RA	0.00103852	0.0418858	0.518,0.695,1.0,0.659,0.687	1.0,1.0,0.803,0.664,1.0,1.0	-0.199	SE
58301	ENSG00000166888.12_10	STAT6	0.000269664	0.0152191	0.086,0.0,0.056,0.0,0.029	0.0,0.0,0.164,0.103,0.216,0.474	-0.125	SE
58351	ENSG00000115850.10_7	LCT	2.46344e-07	7.20639e-05	0.905,0.615,0.391,0.826,1.0	0.833,1.0,0.952,1.0,1.0,1.0	-0.217	SE
58369	ENSG00000135299.17_14	ANKRD6	1.11909e-05	0.00134844	1.0,1.0,0.722,0.474,0.675	1.0,1.0,1.0,1.0,0.958,1.0	-0.219	SE
58523	ENSG00000140950.16_9	MEAK7	0.000871522	0.0367059	1.0,1.0,1.0,1.0,1.0	1.0,1.0,0.506,0.146,1.0,0.782	0.261	SE
58627	ENSG00000144040.13_7	SFXN5	2.03344e-07	6.22517e-05	0.875,0.753,0.766,1.0,0.945	1.0,1.0,1.0,1.0,0.945,1.0	-0.123	SE
58629	ENSG00000144040.13_7	SFXN5	2.71223e-07	7.63717e-05	0.874,0.643,0.738,1.0,0.944	1.0,1.0,1.0,1.0,0.897,1.0	-0.143	SE
58891	ENSG00000213398.8_11	LCAT	0.00126034	0.0487973	0.304,0.0,0.0,0.289,0.0	0.62,0.83,0.128,0.357,0.253,0.0	-0.246	SE
58936	ENSG00000143429.11_11	LSP1P4	2.65875e-09	2.45613e-06	1.0,0.798,0.766,1.0,1.0	0.099,0.0,0.0,0.247,0.766,1.0	0.561	SE
59296	ENSG00000113657.13_12	DPYSL3	3.87849e-05	0.00350904	0.143,0.143,0.818,0.333,1.0	1.0,1.0,1.0,1.0,0.6,0.333	-0.335	SE
59502	ENSG00000184903.10_8	IMMP2L	9.67321e-07	0.000213118	0.972,1.0,1.0,1.0,1.0	0.876,1.0,0.896,1.0,0.696,0.674	0.137	SE
59524	ENSG00000138386.17_12	NAB1	0.00014139	0.00930632	0.873,1.0,0.894,0.798,0.789	1.0,1.0,1.0,1.0,0.901,1.0	-0.113	SE
60029	ENSG00000114948.13_11	ADAM23	4.1172e-05	0.00368073	1.0,1.0,0.757,0.312,0.914	1.0,1.0,1.0,1.0,1.0,1.0	-0.203	SE
60149	ENSG00000134121.10_13	CHL1	0.00011464	0.00788056	0.82,1.0,0.731,0.803,0.577	1.0,1.0,0.839,0.94,0.82,1.0	-0.147	SE
60347	ENSG00000168916.16_9	ZNF608	4.36339e-05	0.00382931	0.648,0.886,0.701,1.0,0.438	0.0,0.0,0.51,0.135,0.501,0.384	0.48	SE
60363	ENSG00000077713.19_9	SLC25A43	1.85861e-06	0.000355664	0.982,1.0,1.0,0.966,1.0	0.52,0.444,0.944,0.818,1.0,1.0	0.202	SE
60364	ENSG00000077713.19_9	SLC25A43	1.14898e-07	4.06045e-05	0.891,1.0,1.0,1.0,0.818	1.0,1.0,0.517,0.437,0.273,0.333	0.348	SE
60365	ENSG00000077713.19_9	SLC25A43	5.06557e-06	0.00075136	1.0,0.918,1.0,1.0,1.0	1.0,1.0,0.707,0.632,1.0,0.636	0.154	SE
60520	ENSG00000151917.18_7	BEND6	7.8883e-06	0.00103325	0.0,0.0,0.259,0.0,0.0	0.0,0.167,0.483,0.237,0.304,0.344	-0.204	SE
60577	ENSG00000173230.17_15	GOLGB1	9.14372e-05	0.00666858	0.0,1.0,1.0,0.468,0.61	1.0,1.0,0.54,0.779,1.0,1.0	-0.271	SE
60708	ENSG00000160325.15_8	CACFD1	6.75963e-06	0.0009274	0.676,0.94,0.864,0.752,0.773	1.0,1.0,1.0,0.803,0.92,0.942	-0.143	SE
60884	ENSG00000122085.17_9	MTERF4	0.000812231	0.0347957	1.0,1.0,0.9,1.0,1.0	1.0,1.0,0.412,1.0,0.813,1.0	0.109	SE
61060	ENSG00000142330.20_11	CAPN10	0.000456114	0.0223776	0.943,0.949,0.895,0.5,0.778	1.0,1.0,1.0,1.0,0.818,1.0	-0.157	SE
61242	ENSG00000185596.16_5	WASH3P	3.90129e-06	0.000623272	1.0,1.0,0.95,0.867,1.0	0.625,0.143,0.83,1.0,1.0,0.773	0.235	SE
61246	ENSG00000185596.16_5	WASH3P	0.00103887	0.0418858	0.419,0.231,0.546,0.73,0.375	1.0,1.0,0.657,1.0,0.546,0.569	-0.335	SE
61256	ENSG00000150995.21_14	ITPR1	0.00109583	0.0435817	0.697,0.782,0.655,0.434,0.744	1.0,1.0,0.732,0.837,0.925,1.0	-0.253	SE
61319	ENSG00000124596.17_10	OARD1	0.000456425	0.0223776	1.0,0.695,0.919,1.0,0.763	1.0,1.0,0.51,0.57,0.768,0.703	0.117	SE
61465	ENSG00000204052.4_5	LRRC73	9.10341e-06	0.00114952	1.0,1.0,1.0,1.0,1.0	0.0,0.0,0.898,1.0,0.687,1.0	0.402	SE
61476	ENSG00000172432.19_9	GTPBP2	0.00039827	0.0203803	1.0,1.0,1.0,1.0,1.0	0.8,0.667,0.969,0.813,1.0,1.0	0.125	SE
61557	ENSG00000102103.18_11	PQBP1	8.60126e-06	0.00109663	0.865,0.887,0.89,0.916,0.952	0.773,0.796,0.756,0.706,0.879,0.835	0.111	SE
61682	ENSG00000142046.15_11	TMEM91	3.09006e-05	0.00291074	0.56,0.414,0.354,0.35,0.825	0.094,0.236,0.119,0.078,0.306,0.237	0.322	SE
61684	ENSG00000136754.18_13	ABI1	7.84885e-05	0.00600249	0.619,0.706,0.535,0.688,0.664	1.0,1.0,0.713,0.923,0.794,0.835	-0.235	SE
61867	ENSG00000112200.17_12	ZNF451	0.000184417	0.0113178	0.864,1.0,1.0,1.0,0.494	1.0,1.0,1.0,1.0,1.0,1.0	-0.128	SE
61880	ENSG00000112210.12_8	RAB23	2.5165e-06	0.000449182	1.0,1.0,1.0,1.0,0.931	1.0,1.0,0.5,1.0,0.727,0.467	0.204	SE
62215	ENSG00000203875.13_14	SNHG5	0.000158198	0.0100971	0.571,0.852,0.471,0.458,0.493	0.9,1.0,0.655,0.733,0.674,0.846	-0.232	SE
62223	ENSG00000203875.13_14	SNHG5	1.05982e-07	3.77067e-05	0.618,0.912,0.463,0.473,0.284	0.974,1.0,0.81,0.722,0.759,0.826	-0.298	SE
62225	ENSG00000203875.13_14	SNHG5	6.62315e-09	4.70419e-06	0.721,0.932,0.625,0.594,0.571	0.973,1.0,0.839,0.826,0.821,0.902	-0.205	SE
62297	ENSG00000185070.12_7	FLRT2	4.182e-05	0.00373233	0.13,0.0,0.144,0.094,0.421	1.0,1.0,0.326,0.686,0.154,0.384	-0.434	SE
62320	ENSG00000185070.12_7	FLRT2	0.000388219	0.0199825	0.926,0.807,0.749,1.0,1.0	1.0,1.0,0.444,0.473,1.0,0.599	0.144	SE
62425	ENSG00000088888.18_6	MAVS	7.51033e-12	1.58185e-08	0.969,1.0,1.0,1.0,0.985	0.795,0.68,0.929,0.701,0.939,0.805	0.183	SE
62832	ENSG00000164818.16_9	DNAAF5	2.28534e-05	0.0023231	0.96,1.0,0.949,1.0,0.907	0.538,0.6,0.846,0.717,1.0,1.0	0.18	SE
63012	ENSG00000281883.1_11	ENSG00000281883	0.000662175	0.0295788	1.0,0.0,0.429,1.0,0.786	1.0,1.0,1.0,1.0,1.0,1.0	-0.357	SE
63036	ENSG00000047932.14_9	GOPC	0.000282151	0.015741	1.0,1.0,1.0,1.0,1.0	0.515,0.167,1.0,1.0,1.0,1.0	0.22	SE
63095	ENSG00000248508.9_10	SRP14-DT	0.00017168	0.0107363	0.818,0.176,0.2,0.0,1.0	1.0,1.0,0.5,1.0,0.273,1.0	-0.357	SE
63096	ENSG00000248508.9_10	SRP14-DT	0.000392465	0.0201223	0.83,0.227,0.204,0.0,1.0	1.0,1.0,0.435,1.0,0.204,1.0	-0.321	SE
63191	ENSG00000136856.18_8	SLC2A8	0.00032817	0.0175115	0.806,0.84,1.0,1.0,0.444	1.0,1.0,1.0,0.714,1.0,0.886	-0.115	SE
63195	ENSG00000136856.18_8	SLC2A8	1.61594e-05	0.00177826	1.0,1.0,1.0,1.0,1.0	0.579,0.375,0.972,0.897,1.0,1.0	0.196	SE
63222	ENSG00000164211.13_7	STARD4	0.000774375	0.0335049	0.891,1.0,1.0,1.0,0.836	0.298,1.0,0.807,0.906,1.0,0.459	0.2	SE
63335	ENSG00000178307.10_6	TMEM11	0.000515267	0.02429	0.333,0.574,0.37,0.156,0.176	0.111,0.176,0.19,0.155,0.194,0.051	0.176	SE
63464	ENSG00000135541.22_11	AHI1	1.65489e-05	0.00180216	0.87,0.896,1.0,1.0,1.0	0.639,0.596,0.851,0.689,0.953,0.855	0.189	SE
63466	ENSG00000135541.22_11	AHI1	0.000470589	0.0229463	0.336,0.221,0.028,0.247,0.0	0.0,0.0,0.124,0.124,0.081,0.0	0.112	SE
63472	ENSG00000135541.22_11	AHI1	0.000297496	0.0163347	1.0,0.029,0.167,0.455,0.0	0.0,0.0,0.0,0.0,0.125,0.143	0.286	SE
63474	ENSG00000135541.22_11	AHI1	1.30468e-05	0.00149588	1.0,0.121,0.189,0.493,0.0	0.0,0.0,0.0,0.0,0.143,0.163	0.31	SE
63637	ENSG00000119943.13_8	PYROXD2	2.21122e-05	0.00227855	0.0,0.0,0.0,0.106,0.0	1.0,1.0,0.0,0.191,0.315,0.09	-0.411	SE
63712	ENSG00000138073.14_8	PREB	0.000147999	0.00958556	0.905,1.0,0.893,1.0,1.0	0.696,0.543,0.897,1.0,0.885,1.0	0.123	SE
63827	ENSG00000112425.16_10	EPM2A	0.00119152	0.0467516	0.846,0.5,1.0,0.667,1.0	0.75,0.5,0.867,0.52,0.692,0.778	0.118	SE
63924	ENSG00000110841.14_15	PPFIBP1	0.000700232	0.0309844	1.0,1.0,0.972,0.744,0.919	0.377,1.0,0.812,0.854,0.847,1.0	0.112	SE
64065	ENSG00000131018.25_11	SYNE1	0.000662287	0.0295788	0.632,1.0,1.0,1.0,1.0	0.417,0.0,0.763,0.741,1.0,0.264	0.396	SE
64132	ENSG00000196576.16_9	PLXNB2	0.000572299	0.0263648	1.0,1.0,1.0,1.0,1.0	0.05,0.439,0.996,0.994,1.0,1.0	0.253	SE
64246	ENSG00000166900.17_10	STX3	3.30492e-06	0.00054553	0.873,0.811,0.891,0.932,0.841	1.0,1.0,1.0,1.0,0.955,1.0	-0.123	SE
64350	ENSG00000130396.21_14	AFDN	9.04543e-07	0.0002053	1.0,0.773,0.533,0.573,0.938	0.903,1.0,0.918,0.712,1.0,1.0	-0.159	SE
64483	ENSG00000185019.17_12	UBOX5	0.00112346	0.0444123	0.615,0.867,0.8,0.733,0.714	0.0,0.0,0.429,0.667,0.6,0.63	0.358	SE
64520	ENSG00000101052.13_6	IFT52	5.91672e-08	2.33367e-05	0.8,0.714,0.667,0.862,0.857	0.833,1.0,1.0,0.917,1.0,1.0	-0.178	SE
64574	ENSG00000160752.15_8	FDPS	4.76615e-08	2.00773e-05	0.157,0.134,0.26,0.231,0.213	0.322,0.422,0.265,0.288,0.303,0.329	-0.122	SE
64577	ENSG00000160752.15_8	FDPS	2.59913e-07	7.47867e-05	0.174,0.164,0.308,0.271,0.287	0.375,0.432,0.322,0.354,0.335,0.382	-0.126	SE
65046	ENSG00000168488.19_13	ATXN2L	0.000647464	0.0291569	0.378,0.421,0.278,0.349,0.143	0.106,0.333,0.205,0.134,0.169,0.065	0.145	SE
65660	ENSG00000010270.14_8	STARD3NL	3.01124e-06	0.000516482	0.269,0.227,0.155,0.149,0.144	0.036,0.083,0.144,0.068,0.092,0.077	0.105	SE
65667	ENSG00000010270.14_8	STARD3NL	0.00101373	0.0411263	0.971,0.922,0.975,0.965,0.974	0.659,0.468,0.891,0.837,0.985,0.961	0.161	SE
65703	ENSG00000100379.18_10	KCTD17	1.43312e-07	4.77611e-05	0.666,0.857,0.278,0.545,0.961	0.942,0.868,1.0,1.0,0.8,1.0	-0.274	SE
65705	ENSG00000100379.18_10	KCTD17	0.000200046	0.0120522	0.0,0.729,0.088,0.0,0.802	0.0,0.0,1.0,1.0,0.574,1.0	-0.272	SE
65717	ENSG00000090266.13_10	NDUFB2	0.000670208	0.0298818	0.0,0.0,0.2,0.0,0.172	0.624,1.0,0.0,0.0,0.238,0.384	-0.3	SE
65726	ENSG00000130775.16_10	THEMIS2	0.000150842	0.00970993	0.8,1.0,0.929,0.947,1.0	0.833,0.905,0.745,0.778,0.818,0.75	0.13	SE
65728	ENSG00000130775.16_10	THEMIS2	0.000208499	0.0124814	0.443,0.577,0.877,0.787,0.484	0.368,0.515,0.349,0.171,0.37,0.347	0.28	SE
66292	ENSG00000172661.20_10	WASHC2C	1.75146e-05	0.00187449	1.0,1.0,1.0,1.0,0.667	1.0,1.0,0.579,0.467,0.429,1.0	0.188	SE
66367	ENSG00000175764.17_10	TTLL11	0.000113061	0.00779235	0.345,0.345,0.513,0.0,0.0	1.0,1.0,0.345,0.513,0.787,0.345	-0.424	SE
66618	ENSG00000050426.16_11	LETMD1	0.000488974	0.0234498	1.0,0.543,1.0,1.0,0.442	1.0,1.0,1.0,1.0,0.914,1.0	-0.189	SE
66620	ENSG00000050426.16_11	LETMD1	0.000537998	0.0251588	1.0,0.549,1.0,1.0,0.378	1.0,1.0,1.0,1.0,0.901,1.0	-0.198	SE
66623	ENSG00000050426.16_11	LETMD1	5.93545e-06	0.000844695	0.955,1.0,1.0,0.846,0.831	0.477,1.0,0.873,0.831,0.722,0.767	0.148	SE
66635	ENSG00000229180.8_11	RABGEF1P1	2.98403e-07	8.0578e-05	0.313,0.255,0.406,0.313,0.578	0.0,0.0,0.163,0.0,0.163,0.0	0.319	SE
66658	ENSG00000106610.16_10	STAG3L4	2.86523e-05	0.00275816	0.752,0.938,0.877,0.724,0.829	1.0,1.0,0.866,0.883,1.0,1.0	-0.134	SE
66761	ENSG00000186635.15_12	ARAP1	0.00042637	0.0214227	1.0,1.0,0.837,1.0,1.0	0.65,0.304,0.913,0.957,0.984,0.966	0.172	SE
66767	ENSG00000186635.15_12	ARAP1	2.7871e-07	7.72407e-05	0.918,0.727,0.889,0.925,0.784	1.0,1.0,0.981,1.0,0.913,1.0	-0.134	SE
66794	ENSG00000104365.16_10	IKBKB	4.58764e-05	0.00399284	1.0,1.0,0.931,1.0,1.0	0.62,0.352,1.0,1.0,1.0,0.449	0.249	SE
66832	ENSG00000160828.13	STAG3L2	7.58015e-05	0.00586971	0.195,0.421,0.0,0.0,0.353	0.0,0.0,0.233,0.0,0.0,0.0	0.155	SE
66906	ENSG00000127952.17_9	STYXL1	0.00104264	0.0419627	0.908,0.804,0.833,0.888,0.906	0.712,0.855,0.841,0.85,0.683,0.502	0.127	SE
67235	ENSG00000240137.7_10	ERICH6-AS1	8.13097e-09	5.3518e-06	0.429,1.0,0.2,0.077,0.667	1.0,1.0,0.333,1.0,1.0,1.0	-0.414	SE
67730	ENSG00000049323.16_12	LTBP1	0.000123279	0.0083771	0.837,0.837,0.749,0.741,0.797	1.0,1.0,0.847,0.936,0.927,0.832	-0.131	SE
67805	ENSG00000168255.20_14	POLR2J3	0.00102887	0.0416098	1.0,1.0,0.75,1.0,1.0	0.5,0.231,1.0,1.0,1.0,1.0	0.161	SE
67855	ENSG00000109180.15_12	OCIAD1	3.39257e-05	0.00313402	0.818,0.556,1.0,0.2,0.667	1.0,1.0,1.0,1.0,1.0,1.0	-0.352	SE
68050	ENSG00000075790.12_12	BCAP29	9.27577e-08	3.41556e-05	0.048,0.343,0.207,0.272,0.179	0.0,0.0,0.106,0.207,0.0,0.0	0.158	SE
68309	ENSG00000140459.18_8	CYP11A1	0.000370244	0.0191886	0.667,1.0,1.0,0.6,1.0	1.0,1.0,0.455,0.565,0.429,0.2	0.245	SE
68387	ENSG00000128513.16_10	POT1	4.08469e-06	0.00063823	0.902,0.932,0.973,1.0,0.94	0.111,0.173,0.837,0.722,0.884,0.842	0.355	SE
68429	ENSG00000106348.18_15	IMPDH1	0.000653744	0.0293462	0.894,0.877,0.726,0.723,0.734	1.0,1.0,0.976,0.811,0.957,0.855	-0.142	SE
68443	ENSG00000173588.16_13	CEP83	9.3926e-05	0.00678432	0.228,0.596,0.425,0.869,0.689	0.0,0.0,0.054,0.095,0.525,0.228	0.411	SE
68647	ENSG00000070610.14_7	GBA2	0.000994382	0.0406839	0.09,0.0,0.0,0.0,0.199	0.0,0.0,0.347,0.176,0.23,1.0	-0.234	SE
69012	ENSG00000246596.7_10	ENSG00000246596	2.20983e-08	1.15209e-05	1.0,1.0,1.0,0.385,0.857	0.067,0.0,0.111,0.5,0.5,0.0	0.652	SE
69057	ENSG00000196387.10_7	ZNF140	9.38841e-05	0.00678432	0.756,0.554,0.621,1.0,0.701	0.0,0.0,0.361,0.356,0.509,0.47	0.444	SE
69582	ENSG00000175224.17_13	ATG13	0.000428673	0.0215178	0.0,0.376,0.0,0.0,0.311	1.0,1.0,0.0,0.0,0.547,1.0	-0.454	SE
69657	ENSG00000198690.10_12	FAN1	5.90056e-05	0.00485469	0.833,0.692,0.565,1.0,1.0	1.0,1.0,1.0,1.0,1.0,1.0	-0.182	SE
69737	ENSG00000184319.17_9	RPL23AP82	3.34154e-08	1.53467e-05	0.066,0.086,0.075,0.414,0.105	0.0,0.0,0.0,0.0,0.0,0.0	0.149	SE
70332	ENSG00000119686.10_7	FLVCR2	9.47781e-05	0.00681679	0.753,0.667,0.841,0.808,0.793	1.0,1.0,0.728,1.0,0.896,1.0	-0.165	SE
70449	ENSG00000104691.16_13	UBXN8	0.000274928	0.0154665	1.0,1.0,1.0,1.0,0.92	1.0,0.884,1.0,0.927,0.709,0.637	0.124	SE
70555	ENSG00000023171.20_10	GRAMD1B	0	0	0.227,0.154,0.0,0.0,0.131	0.0,0.0,0.0,0.0,0.0,0.0	0.102	SE
71000	ENSG00000220804.10_10	LINC01881	2.70048e-05	0.0026284	0.158,0.6,0.0,0.158,0.0	1.0,1.0,0.9,0.428,0.2,0.0	-0.405	SE
71116	ENSG00000128394.17_6	APOBEC3F	0.00130113	0.0498998	0.939,0.882,0.63,0.385,0.871	1.0,1.0,0.929,0.545,1.0,1.0	-0.171	SE
71378	ENSG00000164751.15_8	PEX2	2.25114e-05	0.00230148	0.966,1.0,0.658,0.823,0.812	1.0,1.0,0.805,0.92,1.0,1.0	-0.102	SE
71432	ENSG00000166562.9_6	SEC11C	4.93266e-08	2.03343e-05	0.889,1.0,0.949,1.0,1.0	0.55,0.627,0.794,0.905,0.797,0.874	0.21	SE
71544	ENSG00000173273.16_6	TNKS	3.96834e-08	1.74597e-05	0.22,0.0,0.123,0.338,0.186	0.0,0.0,0.016,0.0,0.062,0.075	0.148	SE
71801	ENSG00000156170.13_9	NDUFAF6	2.3124e-08	1.18215e-05	0.497,0.239,0.585,0.738,1.0	0.0,0.0,0.0,0.0,0.738,0.0	0.489	SE
71962	ENSG00000109062.12_8	SLC9A3R1	0.00028612	0.0159091	0.955,1.0,1.0,1.0,1.0	1.0,1.0,0.914,0.531,0.876,1.0	0.104	SE
72145	ENSG00000244187.8_7	TMEM141	1.02016e-08	6.31969e-06	0.836,0.829,0.799,0.819,0.841	0.923,1.0,0.953,0.934,0.899,0.894	-0.109	SE
72190	ENSG00000163803.13_10	PLB1	5.38636e-05	0.00452352	1.0,1.0,1.0,1.0,1.0	0.785,0.7,0.93,1.0,0.399,0.857	0.221	SE
72547	ENSG00000249859.13_9	PVT1	0.00130006	0.049895	0.63,0.787,0.332,1.0,1.0	1.0,1.0,0.773,0.532,0.926,1.0	-0.122	SE
72572	ENSG00000249859.13_9	PVT1	0.000261952	0.0148635	0.143,0.143,0.333,0.0,0.176	0.0,0.0,0.0,0.0,0.0,0.0	0.159	SE
72735	ENSG00000171045.16_14	TSNARE1	7.78703e-05	0.00599465	0.714,1.0,1.0,1.0,0.529	1.0,1.0,1.0,1.0,1.0,1.0	-0.151	SE
72807	ENSG00000147813.16_12	NAPRT	9.86766e-13	2.59796e-09	0.985,1.0,0.973,0.932,1.0	0.642,0.702,0.802,0.882,0.867,1.0	0.162	SE
73083	ENSG00000129103.19_9	SUMF2	2.49066e-06	0.000447605	0.782,0.799,0.887,0.88,0.942	1.0,1.0,0.907,1.0,0.974,0.95	-0.114	SE
73102	ENSG00000162772.17_11	ATF3	1.92482e-05	0.00202302	0.997,1.0,1.0,1.0,1.0	0.694,0.531,0.978,1.0,1.0,0.894	0.15	SE
73103	ENSG00000162772.17_11	ATF3	1.56391e-05	0.00173366	0.996,1.0,1.0,1.0,1.0	0.697,0.535,0.978,1.0,1.0,0.89	0.149	SE
73259	ENSG00000132879.14_8	FBXO44	6.19605e-05	0.00504265	0.646,0.549,0.477,0.709,0.725	0.916,1.0,1.0,0.753,0.895,0.709	-0.258	SE
73311	ENSG00000164985.15_7	PSIP1	1.08551e-05	0.00131701	1.0,1.0,1.0,1.0,1.0	1.0,1.0,0.97,0.532,0.992,0.895	0.102	SE
73427	ENSG00000139910.20_10	NOVA1	0.00112186	0.0444123	0.169,0.038,0.097,0.0,0.229	0.495,0.543,0.115,0.229,0.066,0.433	-0.207	SE
73625	ENSG00000198467.16_14	TPM2	1.95555e-12	4.68051e-09	0.217,0.217,0.154,0.2,0.241	0.405,0.387,0.281,0.361,0.325,0.261	-0.131	SE
73629	ENSG00000107185.10_6	RGP1	9.71668e-05	0.00692343	1.0,1.0,1.0,1.0,1.0	0.724,0.282,0.974,1.0,0.929,1.0	0.182	SE
73738	ENSG00000100106.22_15	TRIOBP	0.000580517	0.0266967	0.0,0.0,0.115,0.206,0.0	0.0,0.0,0.322,0.401,0.257,0.565	-0.193	SE
73828	ENSG00000137073.24_10	UBAP2	6.28508e-06	0.0008847	0.889,0.905,0.811,0.771,1.0	1.0,1.0,0.947,1.0,1.0,1.0	-0.116	SE
73835	ENSG00000137073.24_10	UBAP2	0.000103818	0.00728887	0.796,0.767,0.655,0.767,1.0	0.961,1.0,1.0,0.814,0.889,0.814	-0.116	SE
73977	ENSG00000065357.20_11	DGKA	4.943e-08	2.03343e-05	1.0,1.0,1.0,1.0,1.0	0.635,1.0,0.81,0.819,0.848,1.0	0.148	SE
73999	ENSG00000174738.13_6	NR1D2	7.48594e-05	0.0058053	0.259,0.127,0.0,0.7,0.0	0.0,0.0,0.0,0.0,0.0,0.0	0.217	SE
74165	ENSG00000157326.19_6	DHRS4	0.000172797	0.0107806	0.903,0.931,0.879,0.891,1.0	0.744,0.56,0.815,1.0,0.719,0.715	0.162	SE
74210	ENSG00000204852.17_11	TCTN1	4.45736e-06	0.000686277	0.979,0.82,0.809,0.71,0.779	1.0,1.0,0.941,1.0,0.931,0.859	-0.136	SE
74220	ENSG00000204852.17_11	TCTN1	0.000168924	0.0105891	1.0,1.0,1.0,0.59,0.916	0.277,0.0,0.938,1.0,0.801,0.842	0.258	SE
74260	ENSG00000107372.13_7	ZFAND5	2.25709e-05	0.00230148	0.631,0.5,1.0,0.666,0.656	1.0,1.0,1.0,1.0,0.644,1.0	-0.25	SE
74263	ENSG00000107372.13_7	ZFAND5	2.26792e-06	0.000416097	0.797,0.8,1.0,0.789,0.81	1.0,1.0,1.0,1.0,0.859,1.0	-0.137	SE
74353	ENSG00000148985.20_12	PGAP2	0.000280272	0.0156833	0.641,0.681,0.639,1.0,0.527	0.0,0.0,0.579,0.371,0.275,0.227	0.456	SE
74643	ENSG00000168061.17_9	SAC3D1	0.000714744	0.0315735	1.0,0.909,0.905,0.667,0.579	1.0,1.0,1.0,1.0,1.0,1.0	-0.188	SE
74712	ENSG00000204054.14_10	LINC00963	0.000293723	0.016212	0.071,0.211,0.038,0.0,0.2	0.2,0.0,0.12,0.3,0.429,0.314	-0.123	SE
74715	ENSG00000204054.14_10	LINC00963	1.8036e-05	0.00191859	0.06,0.0,0.038,0.0,0.2	0.2,0.0,0.12,0.125,0.294,0.226	-0.101	SE
74736	ENSG00000225511.7_7	LINC00475	0.000222486	0.0130896	0.197,0.197,0.855,0.197,0.0	1.0,1.0,0.747,0.747,0.563,0.33	-0.442	SE
74739	ENSG00000225511.7_7	LINC00475	8.85466e-05	0.00653013	0.28,0.089,0.745,0.28,0.0	1.0,1.0,0.7,0.778,0.568,0.369	-0.457	SE
74853	ENSG00000131873.7_10	CHSY1	3.74972e-09	3.23681e-06	0.217,0.269,0.071,0.211,0.202	0.0,0.0,0.093,0.062,0.074,0.039	0.149	SE
74857	ENSG00000163714.18_12	U2SURP	0.000216732	0.0128516	0.978,0.527,0.971,1.0,0.911	1.0,1.0,1.0,1.0,0.944,0.936	-0.103	SE
75517	ENSG00000153113.24_14	CAST	1.30938e-07	4.44818e-05	1.0,1.0,1.0,1.0,1.0	1.0,1.0,0.539,0.506,1.0,1.0	0.159	SE
75561	ENSG00000119403.15_13	PHF19	2.35727e-05	0.00237786	0.386,0.595,0.512,0.239,0.386	1.0,1.0,0.834,0.715,0.677,0.688	-0.395	SE
75588	ENSG00000136848.18_11	DAB2IP	0.000136866	0.00906518	0.833,0.619,0.92,0.905,1.0	1.0,1.0,1.0,1.0,1.0,1.0	-0.145	SE
75842	ENSG00000160445.11_9	ZER1	0.00118623	0.0466409	1.0,0.907,1.0,1.0,1.0	0.333,0.571,0.978,0.973,0.92,1.0	0.186	SE
76166	ENSG00000130559.19_9	CAMSAP1	3.07064e-07	8.24936e-05	1.0,1.0,0.636,1.0,0.875	0.2,0.0,0.778,0.375,0.692,0.6	0.461	SE
76211	ENSG00000213213.14_7	CCDC183	0.000401085	0.0205044	0.729,0.503,0.65,0.35,1.0	0.243,0.35,0.177,0.109,0.126,0.038	0.473	SE
76714	ENSG00000170776.22_11	AKAP13	7.08655e-06	0.000957126	0.0,0.0,0.0,0.0,0.133	0.51,0.409,0.257,0.104,0.08,0.112	-0.219	SE
76715	ENSG00000170776.22_11	AKAP13	9.19288e-05	0.00667379	0.08,0.0,0.09,0.0,0.127	0.536,1.0,0.212,0.104,0.357,0.409	-0.377	SE
77220	ENSG00000148498.17_13	PARD3	5.47824e-06	0.000794662	0.968,0.908,0.755,0.835,0.908	1.0,1.0,1.0,1.0,1.0,1.0	-0.125	SE
77330	ENSG00000165868.16_11	HSPA12A	0.000387602	0.0199702	1.0,1.0,1.0,1.0,0.96	0.507,0.466,1.0,1.0,1.0,1.0	0.163	SE
77595	ENSG00000132334.17_11	PTPRE	0.00059011	0.0270434	0.415,0.213,1.0,1.0,1.0	0.0,0.0,0.464,0.366,0.0,0.0	0.587	SE
78027	ENSG00000103852.13_11	TTC23	0.000815228	0.0348705	0.12,0.0,0.0,0.0,0.509	0.0,0.0,0.048,0.0,0.0,0.0	0.118	SE
78384	ENSG00000156110.15_12	ADK	5.5064e-09	4.2021e-06	1.0,0.96,1.0,1.0,0.855	0.429,0.333,0.759,0.886,0.918,0.667	0.298	SE
78512	ENSG00000092841.19_12	MYL6	1.41606e-07	4.77611e-05	1.0,0.128,1.0,0.489,0.837	1.0,1.0,1.0,1.0,1.0,1.0	-0.309	SE
78782	ENSG00000068724.17_12	TTC7A	4.7928e-07	0.000119606	0.87,0.957,0.626,0.592,0.933	1.0,1.0,1.0,1.0,1.0,0.844	-0.178	SE
78851	ENSG00000166167.18_9	BTRC	0.000435532	0.0217378	1.0,1.0,1.0,1.0,1.0	0.294,0.0,1.0,1.0,0.926,1.0	0.297	SE
78950	ENSG00000125354.24_13	SEPTIN6	0.000773061	0.0334756	0.461,0.384,0.381,0.383,0.465	0.809,1.0,0.749,0.855,0.444,0.46	-0.305	SE
79041	ENSG00000114209.15_10	PDCD10	1.18717e-05	0.0014111	0.251,0.0,0.257,0.352,0.149	0.0,0.0,0.109,0.069,0.073,0.063	0.149	SE
79067	ENSG00000148737.17_14	TCF7L2	0.000281943	0.015741	0.528,0.0,1.0,0.0,1.0	1.0,1.0,0.77,0.402,1.0,1.0	-0.356	SE
79178	ENSG00000165795.25_13	NDRG2	0.000783149	0.033829	0.373,0.297,0.393,0.259,0.401	0.91,1.0,0.633,0.624,0.403,0.455	-0.326	SE
79350	ENSG00000196756.14_12	SNHG17	1.19023e-06	0.000252713	1.0,1.0,1.0,1.0,1.0	1.0,1.0,0.75,0.143,0.143,0.0	0.494	SE
79361	ENSG00000196756.14_12	SNHG17	0.00012563	0.00852447	0.0,0.0,0.0,0.0,0.0	0.0,0.0,0.1,0.427,0.157,0.069	-0.126	SE
79450	ENSG00000161513.12_10	FDXR	5.00691e-07	0.00012436	1.0,0.993,1.0,1.0,0.938	0.783,0.557,0.969,0.947,0.979,1.0	0.114	SE
79474	ENSG00000151651.16_13	ADAM8	0.000554406	0.0257887	0.747,0.568,1.0,0.878,1.0	1.0,1.0,1.0,1.0,0.855,1.0	-0.137	SE
79505	ENSG00000148803.12_9	FUOM	5.50391e-11	8.78224e-08	0.966,0.944,0.937,1.0,0.958	0.729,0.698,0.639,0.729,0.882,0.746	0.224	SE
79584	ENSG00000174915.12_6	PTDSS2	0.000396032	0.0202855	0.896,1.0,1.0,1.0,0.972	0.638,1.0,1.0,0.768,0.683,1.0	0.125	SE
79890	ENSG00000051009.11_11	FHIP1B	6.34463e-07	0.000150488	0.509,0.8,1.0,1.0,0.714	1.0,1.0,1.0,1.0,1.0,0.81	-0.164	SE
80342	ENSG00000176623.12_13	RMDN1	3.70777e-06	0.000597052	0.836,0.878,0.899,0.833,0.961	1.0,1.0,1.0,1.0,1.0,1.0	-0.119	SE
80538	ENSG00000100281.14_7	HMGXB4	0.000277255	0.0155641	0.643,0.73,0.419,0.706,0.828	0.0,0.0,0.474,0.286,0.75,0.091	0.398	SE
80946	ENSG00000118096.10_11	IFT46	8.07027e-08	3.05718e-05	1.0,1.0,0.574,0.597,0.719	1.0,1.0,1.0,1.0,0.936,1.0	-0.211	SE
81354	ENSG00000037897.17_10	METTL1	8.21094e-06	0.00105969	0.981,1.0,1.0,1.0,1.0	0.875,0.538,1.0,0.913,0.862,0.918	0.145	SE
81355	ENSG00000037897.17_10	METTL1	1.29979e-05	0.00149588	0.981,1.0,1.0,1.0,1.0	0.875,0.25,1.0,0.818,0.902,0.9	0.205	SE
81356	ENSG00000037897.17_10	METTL1	4.94581e-05	0.00422085	0.96,1.0,1.0,1.0,0.976	0.709,0.636,1.0,1.0,0.926,0.881	0.129	SE
81504	ENSG00000120860.11_12	WASHC3	4.76686e-05	0.0041088	0.542,1.0,1.0,1.0,1.0	0.0,0.0,0.307,1.0,0.542,1.0	0.434	SE
81506	ENSG00000120860.11_12	WASHC3	5.46468e-07	0.000134462	0.0,0.0,0.099,0.0,0.0	0.239,0.268,0.305,0.0,0.435,0.0	-0.188	SE
81518	ENSG00000133884.10_7	DPF2	3.17646e-05	0.0029694	0.033,0.135,0.013,0.0,0.0	0.342,1.0,0.076,0.149,0.022,0.078	-0.242	SE
81701	ENSG00000196712.20_12	NF1	9.41226e-06	0.00117722	0.584,0.584,0.621,1.0,0.738	1.0,1.0,1.0,1.0,0.678,1.0	-0.241	SE
81987	ENSG00000149716.13_8	LTO1	0.00120336	0.047041	1.0,0.703,0.404,0.0,0.753	1.0,1.0,0.542,1.0,1.0,1.0	-0.352	SE
82203	ENSG00000110200.9_12	ANAPC15	7.84816e-07	0.00018046	0.674,0.687,0.369,0.594,1.0	1.0,1.0,1.0,1.0,0.719,0.814	-0.257	SE
82420	ENSG00000151465.14_7	CDC123	6.20079e-07	0.000148805	1.0,1.0,1.0,1.0,1.0	1.0,1.0,0.681,0.445,1.0,1.0	0.146	SE
82585	ENSG00000130734.10_8	ATG4D	4.00802e-06	0.000629989	1.0,1.0,1.0,1.0,1.0	1.0,1.0,0.778,1.0,0.643,0.943	0.106	SE
82586	ENSG00000130734.10_8	ATG4D	3.92353e-06	0.000623739	1.0,1.0,1.0,1.0,1.0	1.0,1.0,0.765,1.0,0.655,0.943	0.106	SE
82587	ENSG00000130734.10_8	ATG4D	4.10417e-06	0.000639377	1.0,1.0,1.0,1.0,1.0	1.0,1.0,0.771,1.0,0.655,0.943	0.105	SE
82665	ENSG00000180902.18_11	D2HGDH	0.000689005	0.0305904	0.222,1.0,1.0,0.5,0.143	0.0,0.0,0.15,0.294,0.167,0.07	0.459	SE
82824	ENSG00000255561.7_8	FDXACB1	1.93559e-05	0.00203029	1.0,1.0,0.833,0.5,1.0	1.0,1.0,0.364,0.667,0.4,0.294	0.246	SE
82993	ENSG00000186792.17_10	HYAL3	2.59004e-06	0.000460747	0.824,1.0,1.0,0.897,1.0	0.822,0.789,0.732,0.757,0.866,0.362	0.223	SE
83325	ENSG00000154144.13_7	TBRG1	0.000604865	0.0275755	1.0,1.0,0.41,0.785,0.172	1.0,1.0,0.796,0.723,1.0,1.0	-0.246	SE
83401	ENSG00000117525.14_7	F3	0.000313445	0.0169977	0.241,0.143,0.215,0.162,0.149	0.0,0.0,0.058,0.111,0.1,0.134	0.115	SE
83610	ENSG00000151067.23_11	CACNA1C	1.70751e-06	0.00033424	1.0,1.0,1.0,0.833,1.0	0.306,0.0,0.917,1.0,0.769,0.876	0.322	SE
83944	ENSG00000166532.16_8	RIMKLB	0.00076417	0.0332822	0.396,0.0,0.0,0.304,0.0	0.151,0.237,0.544,0.086,0.354,0.288	-0.137	SE
84261	ENSG00000170085.18_11	SIMC1	0.000451513	0.0223238	1.0,1.0,1.0,1.0,1.0	0.81,0.671,1.0,0.808,1.0,1.0	0.119	SE
84461	ENSG00000110888.19_13	CAPRIN2	3.29537e-08	1.53467e-05	1.0,0.743,0.914,0.573,0.602	1.0,1.0,1.0,1.0,0.886,0.89	-0.196	SE
84520	ENSG00000204514.11_10	ZNF814	0.000180591	0.0111479	1.0,1.0,0.569,0.778,1.0	1.0,1.0,1.0,1.0,1.0,1.0	-0.131	SE
84604	ENSG00000141905.19_13	NFIC	5.73644e-06	0.000818585	0.331,0.363,0.375,0.311,0.252	0.0,0.0,0.218,0.293,0.213,0.241	0.166	SE
84996	ENSG00000123349.15_10	PFDN5	9.89899e-05	0.0070343	0.918,0.544,0.544,0.544,0.0	0.614,1.0,0.614,1.0,1.0,1.0	-0.361	SE
85319	ENSG00000179912.21_11	R3HDM2	3.9061e-06	0.000623272	0.917,0.888,0.812,0.805,0.915	1.0,1.0,1.0,1.0,0.868,0.952	-0.103	SE
85394	ENSG00000184967.7_6	NOC4L	0.000115804	0.00795018	1.0,1.0,1.0,1.0,1.0	0.626,0.478,1.0,1.0,1.0,1.0	0.149	SE
85401	ENSG00000184967.7_6	NOC4L	6.71997e-05	0.00530505	0.964,1.0,1.0,0.796,1.0	0.604,0.796,0.934,0.846,0.982,0.934	0.103	SE
85500	ENSG00000198300.14_13	PEG3	0.000731749	0.0320824	0.256,0.0,0.19,0.11,0.025	0.0,0.0,0.012,0.076,0.0,0.0	0.102	SE
85504	ENSG00000198300.14_13	PEG3	2.42879e-05	0.00241441	1.0,1.0,0.516,1.0,1.0	0.191,0.081,0.68,1.0,1.0,1.0	0.245	SE
85508	ENSG00000198300.14_13	PEG3	0.00120281	0.047041	0.516,1.0,0.096,0.58,0.68	1.0,1.0,0.889,0.415,1.0,1.0	-0.31	SE
85644	ENSG00000180329.14_12	CCDC43	4.08458e-05	0.00366401	0.943,0.673,0.762,0.805,0.873	1.0,0.478,1.0,1.0,1.0,1.0	-0.102	SE
85675	ENSG00000187109.15_14	NAP1L1	0.000511371	0.0241712	0.706,1.0,0.762,0.445,1.0	1.0,1.0,1.0,1.0,0.771,1.0	-0.179	SE
85850	ENSG00000011465.18_9	DCN	0.000218602	0.0129334	0.853,0.839,0.592,0.664,0.769	1.0,0.8,0.892,0.971,0.829,0.817	-0.141	SE
85882	ENSG00000160087.21_10	UBE2J2	7.06737e-05	0.00553779	0.932,0.925,0.909,0.975,0.94	0.654,0.571,0.855,0.883,0.912,0.897	0.141	SE
85883	ENSG00000160087.21_10	UBE2J2	2.35197e-06	0.000430019	0.968,0.961,0.96,0.986,0.968	0.772,0.671,0.918,0.915,0.955,0.943	0.106	SE
85993	ENSG00000119725.21_9	ZNF410	0.000243911	0.014055	0.734,0.302,0.901,1.0,1.0	1.0,1.0,1.0,1.0,1.0,1.0	-0.213	SE
86022	ENSG00000166598.16_10	HSP90B1	5.4994e-10	6.58128e-07	0.99,1.0,1.0,1.0,0.989	0.518,0.436,0.919,0.882,1.0,0.971	0.208	SE
86023	ENSG00000166598.16_10	HSP90B1	4.6509e-10	5.8309e-07	0.99,1.0,1.0,1.0,0.989	0.499,0.438,0.915,0.876,1.0,0.97	0.213	SE
86327	ENSG00000126858.19_11	RHOT1	5.51927e-08	2.23556e-05	1.0,1.0,1.0,1.0,1.0	0.215,0.064,0.793,1.0,0.687,1.0	0.373	SE
86328	ENSG00000126858.19_11	RHOT1	3.85474e-09	3.27379e-06	0.793,0.846,0.594,0.767,1.0	0.0,0.154,0.148,0.477,0.247,0.154	0.603	SE
86329	ENSG00000126858.19_11	RHOT1	0.000647793	0.0291569	0.0,0.0,0.0,0.0,0.206	1.0,0.609,0.148,0.0,0.182,0.206	-0.316	SE
86591	ENSG00000150977.11_6	RILPL2	1.89612e-08	1.0293e-05	0.854,0.875,0.691,0.622,0.714	1.0,1.0,0.943,0.939,0.873,1.0	-0.208	SE
86829	ENSG00000196155.13_12	PLEKHG4	4.06137e-05	0.00365565	1.0,1.0,1.0,1.0,1.0	1.0,1.0,0.663,0.738,0.756,1.0	0.14	SE
86905	ENSG00000132950.19_8	ZMYM5	5.3618e-09	4.15193e-06	0.867,1.0,0.875,1.0,1.0	0.059,0.0,1.0,1.0,0.333,0.273	0.504	SE
86945	ENSG00000150457.9_7	LATS2	0.000158118	0.0100971	0.962,0.668,0.875,0.94,0.869	1.0,1.0,0.936,0.951,0.953,1.0	-0.111	SE
88000	ENSG00000130177.16_10	CDC16	1.90677e-06	0.000361161	0.976,1.0,1.0,1.0,1.0	0.704,0.631,0.911,1.0,0.956,0.961	0.135	SE
88029	ENSG00000169062.15_6	UPF3A	1.96864e-06	0.000370216	0.957,0.924,0.924,0.938,0.93	0.597,0.568,0.918,0.911,0.89,0.901	0.137	SE
88399	ENSG00000213983.12_8	AP1G2	0.00111744	0.044274	0.955,0.862,0.952,1.0,0.856	1.0,1.0,0.628,0.505,0.733,1.0	0.114	SE
