# Supplementary material for: The landscape of alternative splicing in granulosa cells and a potential novel role of YAP1 in PCOS
Source: PLoS One. 2024 Dec 13;19(12):e0315750. doi: 10.1371/journal.pone.0315750 (PMC11642958; doi:10.1371/journal.pone.0315750)
Supplement: S2 Table — (XLSX) [file pone.0315750.s004.xlsx]

## Sheet: Sheet1
Geneid	Gene Name	gene_biotype	Normal_1	Normal_2	Normal_3	Normal_4	Normal_5	Normal_6	PCOS_1	PCOS_2	PCOS_3	PCOS_4	PCOS_5
ENSG00000005448	WDR54	protein_coding	4.97656	2.89671	22.5935	9.89494	10.8412	6.58572	8.5186	4.36752	4.5813	3.2518	5.61974
ENSG00000007541	PIGQ	protein_coding	4.15612	1.96418	2.79885	2.12246	3.6334	3.83687	3.30177	4.82706	3.00442	3.19095	3.83949
ENSG00000009830	POMT2	protein_coding	0.727399	0.429234	2.04273	0.935079	0.776962	0.477569	0.745672	0.635868	0.603035	0.953618	0.808472
ENSG00000010270	STARD3NL	protein_coding	0.425471	0.196194	1.08637	0.351504	0.845909	0.487915	0.823944	0.63732	0.972867	1.10088	1.26684
ENSG00000010361	FUZ	protein_coding	0.585963	0.404216	1.81305	1.38203	3.44218	1.54134	2.41709	1.77588	1.58505	0.777557	1.27926
ENSG00000010803	SCMH1	protein_coding	0.357029	0.182315	0.424365	0.34402	0.728385	0.7695	1.28553	0.854206	0.461337	0.337826	0.402173
ENSG00000011243	AKAP8L	protein_coding	6.57044	6.38977	3.04924	2.13159	2.45815	2.18687	2.55985	1.87433	3.84075	2.16483	2.84014
ENSG00000018189	RUFY3	protein_coding	1.29789	0.838531	0.762788	0.354753	0.708431	0.413068	1.05713	0.63675	1.53613	0.722787	1.55473
ENSG00000041982	TNC	protein_coding	2.02713	0.736002	19.8431	12.2265	8.38056	6.53824	4.2673	5.19822	6.89625	4.74663	12.2622
ENSG00000044446	PHKA2	protein_coding	1.13111	0.470165	2.07745	1.16897	1.46707	0.571027	0.516786	0.344297	0.681486	0.603792	0.603292
ENSG00000048991	R3HDM1	protein_coding	0.165436	0.071338	0.152121	0.1145	0.191905	0.18063	0.272575	0.159984	0.172472	0.13778	0.204875
ENSG00000049089	COL9A2	protein_coding	1.19068	1.00457	1.90747	2.27793	1.98042	1.41418	0.627568	0.546207	1.19996	0.939827	2.02072
ENSG00000050393	MCUR1	protein_coding	0.275386	0.248872	0.341309	0.147698	0.320834	0.195339	0.456487	0.344772	0.758236	0.373599	0.432061
ENSG00000051009	FHIP1B	protein_coding	1.56756	1.08034	4.66593	5.9678	6.0031	4.15643	5.02937	4.17681	2.29985	1.34177	2.71648
ENSG00000054282	SDCCAG8	protein_coding	0.0840348	0.043175	0.0641201	0.0284868	0.0861962	0.0425149	0.151848	0.0721541	0.116803	0.0585328	0.102639
ENSG00000055483	USP36	protein_coding	1.08107	0.510601	1.02651	0.657307	1.10178	0.654049	3.00218	1.50585	1.11197	0.780407	1.46221
ENSG00000064490	RFXANK	protein_coding	3.4398	2.33372	3.80598	3.33721	7.50062	8.9186	8.71526	7.33502	6.96415	7.13295	5.42223
ENSG00000066654	THUMPD1	protein_coding	21.5145	21.4262	0.899442	0.478864	1.87712	1.5436	0.622415	0.291381	1.59083	1.14097	0.842434
ENSG00000067082	KLF6	protein_coding	79.3553	39.4506	84.0556	64.8716	105.387	114.27	198.101	122.084	84.2828	68.4321	60.9533
ENSG00000067141	NEO1	protein_coding	0.06446	0.0342828	0.138963	0.0787154	0.311457	0.142905	0.183873	0.129613	0.101614	0.0541402	0.118582
ENSG00000067221	STOML1	protein_coding	0.564413	0.73721	1.15391	0.955825	1.50465	1.40012	0.692585	0.510673	0.648614	0.471623	1.15624
ENSG00000068724	TTC7A	protein_coding	0.0660272	0.0347511	0.110782	0.08088	0.114995	0.0828191	0.448651	0.23147	0.131922	0.11013	0.176521
ENSG00000068878	PSME4	protein_coding	1.64059	0.976006	1.53549	1.58365	1.52741	0.797946	1.94257	1.37912	1.00592	0.463718	0.657717
ENSG00000070669	ASNS	protein_coding	0.318288	0.220507	0.79873	0.815439	0.901615	0.374873	0.647571	0.468941	0.604914	0.286888	1.26361
ENSG00000072778	ACADVL	protein_coding	31.1304	19.4183	103.603	69.4838	165.227	77.9114	95.9945	67.6782	76.7702	37.5855	37.7059
ENSG00000072864	NDE1	protein_coding	0.339666	0.126575	0.31837	0.162503	0.383848	0.153489	0.165458	0.13061	0.125334	0.123622	0.191192
ENSG00000075790	BCAP29	protein_coding	0.0938135	0.0295451	0.235524	0.126465	0.358908	0.329338	0.479227	0.233065	0.350383	0.219775	0.304156
ENSG00000077380	DYNC1I2	protein_coding	2.11025	1.40805	1.35846	1.41228	2.79672	1.65458	2.98684	1.95269	2.3137	1.17238	1.26897
ENSG00000080189	SLC35C2	protein_coding	2.7521	2.03337	4.14325	2.38585	4.00301	2.69983	3.92867	2.96303	5.90552	3.33809	4.81202
ENSG00000087299	L2HGDH	protein_coding	0.258755	0.13396	0.122446	0.094949	0.113589	0.0554101	0.0530274	0.0284511	0.161312	0.0769653	0.156943
ENSG00000088888	MAVS	protein_coding	3.96481	2.28082	6.10749	3.74245	14.0562	6.09426	6.64097	4.2706	6.03993	2.79227	4.99528
ENSG00000090661	CERS4	protein_coding	0.325365	0.352484	0.383094	0.357446	0.653309	0.570787	0.341996	0.210122	0.496586	0.405765	0.434073
ENSG00000090674	MCOLN1	protein_coding	0.94127	0.448533	1.40201	1.06292	1.94905	1.35995	2.68878	1.60848	2.4861	1.98234	2.46987
ENSG00000092529	CAPN3	protein_coding	0.109189	0.052396	0.302891	0.214425	0.155787	0.0592612	0.183421	0.121638	0.138906	0.103033	0.334331
ENSG00000095397	WHRN	protein_coding	0.451409	0.190158	0.794673	0.593865	0.517391	0.520228	1.19731	1.51164	0.703654	0.545617	1.00492
ENSG00000099840	IZUMO4	protein_coding	1.00083	0.357427	1.22037	0.808033	1.21048	1.85126	1.78045	1.73817	0.932802	1.53066	1.16933
ENSG00000100023	PPIL2	protein_coding	0.9557	0.790634	1.82083	2.30383	2.63579	1.77606	2.209	1.88966	1.17413	0.838095	1.20278
ENSG00000100038	TOP3B	protein_coding	0.511473	0.265631	1.49221	0.689965	0.570976	0.416322	0.768084	0.776591	0.735889	0.788751	0.892681
ENSG00000100201	DDX17	protein_coding	3.72462	1.64342	20.2583	7.22551	9.95983	5.54194	11.5073	8.95032	10.5442	11.9069	21.2654
ENSG00000100226	GTPBP1	protein_coding	1.17664	0.763456	2.79811	1.17698	1.69764	1.12731	2.17692	2.03723	1.42678	1.89861	2.1635
ENSG00000100241	SBF1	protein_coding	2.0079	2.5586	6.40277	5.13573	6.05271	5.43408	3.04017	2.22817	2.43794	2.08915	4.6047
ENSG00000100288	CHKB	protein_coding	4.75024	2.53428	2.56113	2.45279	3.82481	2.12353	2.41646	1.90574	2.88963	2.22806	5.71026
ENSG00000100350	FOXRED2	protein_coding	0.614236	0.251166	1.27826	0.793951	1.81675	0.619687	0.810005	0.533351	0.5206	0.48184	1.17939
ENSG00000100359	SGSM3	protein_coding	1.31521	0.77966	3.70262	1.77127	1.9101	1.32822	1.81291	1.88482	1.81953	2.2766	2.03288
ENSG00000100379	KCTD17	protein_coding	2.47855	1.57951	2.20681	2.14983	2.42187	1.6644	0.970868	0.690594	1.69215	1.36315	4.06053
ENSG00000100906	NFKBIA	protein_coding	28.5209	14.4458	66.8365	30.6315	39.7818	23.7256	68.8689	65.1417	37.9232	50.818	60.4634
ENSG00000101040	ZMYND8	protein_coding	0.987323	0.636473	0.809248	0.405087	0.407004	0.295354	0.841305	0.480166	0.842556	0.364308	0.477868
ENSG00000101104	PABPC1L	protein_coding	0.549423	0.429535	1.00878	1.07372	0.938964	0.571845	1.4273	1.3028	0.508499	0.306226	0.390102
ENSG00000101126	ADNP	protein_coding	1.42551	0.464191	1.95052	1.10702	2.0786	1.48031	2.06476	2.19091	1.57371	0.990313	2.68315
ENSG00000101158	NELFCD	protein_coding	2.79206	2.06748	8.05842	8.97229	8.83	4.94158	9.92298	8.18783	4.80578	2.61349	4.80179
ENSG00000101166	PRELID3B	protein_coding	0.949701	0.848725	3.37333	1.88353	3.54733	2.12723	2.77618	1.21733	2.63355	1.4187	3.9691
ENSG00000101224	CDC25B	protein_coding	2.0945	0.908499	1.36307	1.04583	1.65677	1.24919	1.57157	2.41485	1.87214	1.17858	1.80629
ENSG00000102359	SRPX2	protein_coding	2.53193	0.885875	3.43955	1.94347	4.6497	3.70526	5.69935	6.62998	4.47813	2.99179	6.06491
ENSG00000102878	HSF4	protein_coding	1.0703	0.740918	3.81668	3.56834	1.4498	1.06822	0.704274	0.330125	0.940143	0.576071	1.69712
ENSG00000102901	CENPT	protein_coding	1.68068	0.994433	2.05356	1.851	2.72484	3.16735	2.36529	1.92872	1.81702	1.53899	1.85941
ENSG00000103037	SETD6	protein_coding	0.574025	0.330206	1.37033	0.829658	1.21345	0.616152	0.900503	0.83839	0.725255	0.893175	1.29935
ENSG00000103197	TSC2	protein_coding	3.7674	1.63088	3.59869	2.43795	4.20849	1.99604	1.74827	1.42419	1.33167	1.40857	2.48915
ENSG00000103222	ABCC1	protein_coding	0.33544	0.166315	1.0646	0.436117	0.366653	0.220802	0.444373	0.402033	0.314956	0.438416	0.528226
ENSG00000104859	CLASRP	protein_coding	2.21316	1.18506	1.98909	1.6723	1.94921	1.40063	3.63999	2.04963	1.75211	1.334	2.11052
ENSG00000104907	TRMT1	protein_coding	3.06888	4.16336	4.82242	3.7353	4.61668	4.16067	3.70113	2.32736	1.41414	1.25537	2.60532
ENSG00000104980	TIMM44	protein_coding	3.79922	1.77405	2.32266	1.74638	2.92818	2.74992	3.55994	5.15059	3.49673	2.96236	3.05092
ENSG00000105127	AKAP8	protein_coding	0.924057	1.11949	2.08633	1.64619	1.61783	1.35903	1.58109	1.00768	0.668161	0.625941	1.19856
ENSG00000105341	DMAC2	protein_coding	3.26058	3.33477	5.12771	3.13905	7.66954	5.99596	6.95566	3.5555	4.66008	3.36939	5.30091
ENSG00000106348	IMPDH1	protein_coding	2.33546	1.55063	4.59391	3.32567	12.6223	6.63348	7.39496	5.48868	5.3177	2.9038	3.90908
ENSG00000108465	CDK5RAP3	protein_coding	6.22259	3.65103	8.47254	7.16297	7.07457	3.84949	4.5206	3.34497	4.57008	3.50752	7.32823
ENSG00000109180	OCIAD1	protein_coding	0.311251	0.177429	1.19456	0.497923	0.859343	0.504933	1.13969	0.744496	1.58886	0.606189	1.27402
ENSG00000109686	SH3D19	protein_coding	0.188054	0.100283	0.137374	0.0704398	0.15709	0.0910245	0.187163	0.0795749	0.077451	0.051044	0.0678827
ENSG00000109919	MTCH2	protein_coding	1.78374	0.576878	2.1434	1.02793	3.39627	1.16144	1.90412	1.05603	1.83505	1.37643	1.96282
ENSG00000113845	TIMMDC1	protein_coding	1.49614	0.819067	2.82339	1.24449	2.5121	1.4721	5.20272	3.03099	5.37493	2.35419	3.0485
ENSG00000114021	NIT2	protein_coding	0.472285	0.233691	0.72485	0.266594	0.560003	0.315441	0.758698	0.55209	0.860568	0.838682	0.785654
ENSG00000114209	PDCD10	protein_coding	0.150333	0.0409197	0.373816	0.189948	0.501082	0.153782	0.391813	0.198368	0.356514	0.258793	0.418849
ENSG00000114388	NPRL2	protein_coding	2.13538	1.15596	5.13544	5.36161	6.1867	4.37623	5.28333	4.35875	3.15291	2.03346	3.01927
ENSG00000114745	GORASP1	protein_coding	1.98308	0.543394	3.53751	1.92674	3.80144	1.66544	2.27154	1.5296	1.80178	1.81334	2.54358
ENSG00000114796	KLHL24	protein_coding	0.487938	0.395327	0.697458	0.386516	0.601675	0.386536	0.223852	0.118955	0.247998	0.131618	0.774206
ENSG00000114948	ADAM23	protein_coding	0.0785612	0.047122	0.172803	0.10157	0.408275	0.173949	0.221905	0.136208	0.207582	0.0781466	0.123033
ENSG00000115239	ASB3	protein_coding	0.362749	0.135813	0.143856	0.0802629	0.10319	0.0421433	0.107977	0.0621781	0.0605437	0.0566798	0.0874964
ENSG00000116731	PRDM2	protein_coding	0.473046	0.148783	0.400631	0.221918	0.326274	0.249028	0.309955	0.405809	0.38352	0.249075	0.565047
ENSG00000117153	KLHL12	protein_coding	0.357887	0.214142	0.819915	0.35492	0.780548	0.415197	0.914661	0.489265	1.21023	0.549788	1.22627
ENSG00000117385	P3H1	protein_coding	3.04296	2.12402	6.40233	3.95973	5.72745	3.87177	4.81468	3.4119	6.07101	2.9291	6.51722
ENSG00000117859	OSBPL9	protein_coding	0.809041	0.276073	0.773974	0.366311	0.985333	0.338731	0.551059	0.331211	0.41258	0.368025	0.589109
ENSG00000118096	IFT46	protein_coding	0.320015	0.164067	0.648063	0.203309	0.547747	0.307134	0.41418	0.356756	0.681902	0.684947	0.417467
ENSG00000118894	EEF2KMT	protein_coding	0.491519	0.362727	0.740067	0.542176	1.03283	0.564547	0.981411	0.647937	0.757083	0.454844	1.4093
ENSG00000118900	UBN1	protein_coding	0.797684	0.453035	2.68146	1.13269	1.14505	0.72279	1.03937	0.877216	0.871039	1.17227	1.78802
ENSG00000119943	PYROXD2	protein_coding	0.224349	0.0674711	0.508855	0.360373	0.284402	0.204476	0.824643	0.483755	0.47769	0.298196	0.545615
ENSG00000120451	SNX19	protein_coding	0.547613	0.22752	2.25121	0.902578	0.961381	0.631853	1.20213	0.908245	0.791329	0.909855	1.4404
ENSG00000122033	MTIF3	protein_coding	2.045	1.23305	2.2694	1.2584	2.27443	1.18422	2.66548	1.47897	5.75184	2.2954	2.52251
ENSG00000125124	BBS2	protein_coding	0.384897	0.150046	1.39186	0.557187	0.692308	0.382481	0.401848	0.151534	0.361817	0.215349	0.442262
ENSG00000125485	DDX31	protein_coding	0.181654	0.0577736	0.18457	0.107175	0.224548	0.158803	0.346466	0.465529	0.250902	0.15765	0.302669
ENSG00000125740	FOSB	protein_coding	80.1398	36.8529	242.486	169.318	183.343	118.475	719.927	355.956	227.055	162.398	285.112
ENSG00000125970	RALY	protein_coding	1.61811	0.913971	2.77854	1.3708	2.56727	1.75666	2.7813	1.35293	1.27754	0.984399	1.14586
ENSG00000126106	TMEM53	protein_coding	0.360327	0.188642	0.645366	0.425073	1.18322	0.589753	0.879326	0.575144	0.843049	0.436164	0.365694
ENSG00000126214	KLC1	protein_coding	0.86112	0.614587	1.41292	1.71811	1.84011	1.14826	1.87092	1.6659	1.16398	0.714115	0.926497
ENSG00000126246	IGFLR1	protein_coding	2.45982	1.47957	1.48028	1.26468	3.64886	5.09254	4.35235	3.39528	3.2849	2.55532	2.1951
ENSG00000126522	ASL	protein_coding	3.97529	3.29589	6.49578	9.06107	8.05104	5.68979	7.277	6.34001	4.94082	3.35576	2.9465
ENSG00000126870	DYNC2I1	protein_coding	1.54629	1.64478	1.10882	0.68686	0.923939	0.733557	0.957341	0.509731	0.503709	0.313552	0.720485
ENSG00000127419	TMEM175	protein_coding	0.349267	0.282993	0.605269	0.612623	1.18078	0.76869	1.75085	0.930812	1.06992	0.692428	1.12447
ENSG00000128159	TUBGCP6	protein_coding	2.15421	1.05652	3.97388	2.94401	3.36734	1.5965	1.94871	1.66229	1.1257	1.23437	1.81911
ENSG00000128394	APOBEC3F	protein_coding	1.20904	0.664583	0.940525	0.733003	1.78211	0.986731	2.13493	0.766048	1.44481	0.861332	1.91435
ENSG00000130396	AFDN	protein_coding	0.203586	0.100911	0.190311	0.145537	0.310766	0.313931	0.172667	0.11511	0.333395	0.250791	0.492012
ENSG00000130734	ATG4D	protein_coding	2.33154	1.16747	2.85731	2.18998	4.38301	2.94995	5.01394	3.22253	2.77261	2.04991	4.52837
ENSG00000130775	THEMIS2	protein_coding	1.85119	1.05761	1.91626	1.7791	3.61185	3.91499	1.9922	1.48519	3.13121	3.03273	3.13471
ENSG00000131018	SYNE1	protein_coding	0.0145351	0.00590479	0.0586086	0.0183751	0.0187881	0.00974163	0.0641106	0.047953	0.0279913	0.0295167	0.0206669
ENSG00000131876	SNRPA1	protein_coding	2.17723	1.35079	3.47117	2.57372	2.80466	1.57706	2.38194	1.30871	2.53968	1.75592	3.89254
ENSG00000132640	BTBD3	protein_coding	0.248679	0.111216	1.05056	0.600506	1.90616	0.670157	2.75096	1.51265	1.04044	0.436144	0.99255
ENSG00000133027	PEMT	protein_coding	2.44033	1.79868	2.68142	2.01704	6.96135	3.65966	2.22582	1.62843	4.45364	2.53292	3.08271
ENSG00000133226	SRRM1	protein_coding	2.66381	1.55802	2.25243	2.05805	2.82762	1.63153	2.44929	1.97283	1.60453	0.800953	1.35475
ENSG00000133313	CNDP2	protein_coding	1.42799	0.754634	3.99668	2.40843	7.23951	3.36043	6.58285	4.09695	5.8013	2.49394	2.36699
ENSG00000133884	DPF2	protein_coding	0.965995	0.621761	3.73181	1.7551	2.93049	1.6844	2.38507	1.01993	1.23837	0.902176	1.67788
ENSG00000134644	PUM1	protein_coding	0.654707	0.301219	0.727976	0.48323	0.396734	0.188429	0.4075	0.256567	0.330025	0.204754	1.04344
ENSG00000134759	ELP2	protein_coding	0.523562	0.286649	0.769309	0.342742	0.705765	0.336268	0.858644	0.510621	1.33545	0.535482	1.13695
ENSG00000135473	PAN2	protein_coding	0.781942	0.246473	2.3638	1.23009	1.70765	1.28158	2.05013	2.43163	1.67044	1.12191	1.99221
ENSG00000135723	FHOD1	protein_coding	0.970409	0.947126	1.0288	1.07238	2.45261	2.06346	1.71718	1.11107	1.04543	0.860935	1.55922
ENSG00000136247	ZDHHC4	protein_coding	1.69082	1.0489	3.03478	1.33719	2.38948	1.47175	4.14526	2.67368	4.99269	1.94665	2.9234
ENSG00000136527	TRA2B	protein_coding	1.77231	1.02525	6.9513	3.97284	11.0983	3.9403	10.4119	6.20049	7.39186	3.43829	4.79089
ENSG00000136699	SMPD4	protein_coding	2.73259	1.22258	3.86584	2.68164	3.67752	1.63259	1.93365	1.42093	1.21938	1.27328	1.83512
ENSG00000136717	BIN1	protein_coding	6.87958	4.36792	18.5408	9.14509	6.00836	4.23035	5.22604	5.25929	5.50452	7.97633	3.82052
ENSG00000136840	ST6GALNAC4	protein_coding	0.830255	0.436863	1.81962	1.14526	1.69451	1.09139	1.08978	1.15331	1.13326	1.80781	2.11014
ENSG00000136848	DAB2IP	protein_coding	0.134698	0.104923	0.278097	0.159784	0.243653	0.17473	0.127254	0.0869497	0.401613	0.230296	0.335131
ENSG00000137337	MDC1	protein_coding	0.917839	0.43974	2.20524	1.30274	2.55335	1.294	3.54556	1.72836	2.25665	1.34964	3.0074
ENSG00000137497	NUMA1	protein_coding	0.938576	0.63873	3.2911	3.26895	3.27038	4.17629	3.14565	2.44566	3.00037	2.97258	2.7778
ENSG00000137693	YAP1	protein_coding	0.848534	0.565511	1.22666	1.50438	1.32066	0.783254	1.19802	1.02903	0.544205	0.331696	0.865713
ENSG00000137710	RDX	protein_coding	3.85178	1.54596	1.74452	0.945928	1.76264	0.908326	2.25641	0.910358	1.76816	0.990204	1.66712
ENSG00000138760	SCARB2	protein_coding	1.09742	0.328552	2.324	1.26856	3.66968	2.63927	2.64825	2.84459	3.02148	1.86192	4.91131
ENSG00000139644	TMBIM6	protein_coding	4.47559	1.50915	15.2178	8.27177	14.7694	5.63211	11.3358	6.65935	6.54097	5.3268	8.66245
ENSG00000139910	NOVA1	protein_coding	0.603152	0.200029	0.166552	0.0878947	0.265383	0.105495	0.117238	0.0880183	0.061074	0.0649571	0.079845
ENSG00000140105	WARS1	protein_coding	0.867875	0.670236	1.69742	0.862621	1.23457	0.793157	2.28031	1.42873	2.58459	1.2024	1.35331
ENSG00000140474	ULK3	protein_coding	2.63087	1.57736	6.02059	6.26021	5.25823	2.95997	2.82549	1.93239	2.7503	2.40696	6.97045
ENSG00000141076	UTP4	protein_coding	0.171849	0.0870448	0.333824	0.17188	0.608869	0.261042	0.728339	0.430203	0.527835	0.227046	0.326335
ENSG00000141258	SGSM2	protein_coding	1.80381	0.686759	1.22432	0.833908	1.16451	0.981009	0.789715	1.10631	1.16888	0.805959	1.61128
ENSG00000141279	NPEPPS	protein_coding	0.742264	0.679672	1.69849	0.954772	1.66741	1.09884	1.00127	0.521109	0.960098	0.590435	1.41924
ENSG00000141504	SAT2	protein_coding	23.3986	14.4281	48.6783	23.4573	42.3108	27.7651	39.5542	17.8327	20.2238	13.7324	17.749
ENSG00000141867	BRD4	protein_coding	5.5758	3.86951	2.47032	2.84577	3.47016	2.34424	2.96524	2.53302	1.36839	0.844155	1.30583
ENSG00000141905	NFIC	protein_coding	3.16583	1.71011	3.31442	1.71141	3.30732	2.13399	3.75051	1.80885	1.21011	0.903244	1.51357
ENSG00000142330	CAPN10	protein_coding	0.600451	0.903326	1.592	1.2369	1.25764	1.28185	0.943497	0.565637	0.592518	0.548717	0.921612
ENSG00000142733	MAP3K6	protein_coding	2.00125	1.18907	4.70988	2.39171	1.64935	1.49625	1.73229	1.8873	1.54124	2.61269	2.57519
ENSG00000143224	PPOX	protein_coding	0.620171	0.193802	0.820974	0.547326	1.44545	0.833091	0.936836	0.676958	0.691684	0.502929	0.616289
ENSG00000143363	PRUNE1	protein_coding	0.424255	0.121471	0.421591	0.191117	0.433974	0.338526	0.46789	0.584978	0.438728	0.304169	0.610622
ENSG00000143374	TARS2	protein_coding	0.401572	0.184938	1.40976	0.952781	2.1839	1.03673	1.88266	1.2595	1.62119	0.660696	0.771685
ENSG00000143537	ADAM15	protein_coding	0.979477	0.653697	1.94547	1.79049	2.51673	3.65902	3.88993	2.97368	2.03576	2.09997	2.09018
ENSG00000143621	ILF2	protein_coding	7.37777	2.30282	7.66008	4.27779	10.8951	8.32028	19.1745	21.9697	19.067	12.7289	17.4065
ENSG00000144224	UBXN4	protein_coding	6.26315	4.037	3.00487	2.93482	4.76158	2.63895	3.77664	2.89923	2.68916	1.31013	2.78094
ENSG00000146067	FAM193B	protein_coding	2.70661	1.65961	3.41481	1.8181	1.81993	1.31207	0.851538	0.887249	1.18663	1.83654	1.85484
ENSG00000147454	SLC25A37	protein_coding	1.80156	0.571205	2.29693	1.40475	2.24591	0.925075	1.69161	1.0689	2.15375	1.93526	1.43644
ENSG00000147649	MTDH	protein_coding	1.41422	0.794527	1.68669	2.01826	2.25508	1.42116	1.45935	1.22721	1.19313	0.702954	1.28722
ENSG00000147813	NAPRT	protein_coding	10.4907	16.7894	13.7988	11.8786	7.86036	8.65177	11.4308	8.94834	9.98406	8.82754	10.6084
ENSG00000148341	SH3GLB2	protein_coding	1.22588	0.957011	1.97524	1.04271	1.46011	1.10668	1.17589	1.14279	1.20309	1.7127	1.51678
ENSG00000148362	PAXX	protein_coding	50.5138	21.632	15.8707	13.7096	36.2113	18.5974	11.9116	11.1783	10.832	13.1954	13.124
ENSG00000149499	EML3	protein_coding	6.859	4.43797	7.83401	4.4401	6.63109	4.82756	3.951	3.7506	3.79501	5.64668	6.60492
ENSG00000149929	HIRIP3	protein_coding	3.03808	1.39288	2.87064	2.3791	3.94286	5.51503	4.29917	3.01808	3.28049	2.55565	2.77941
ENSG00000154889	MPPE1	protein_coding	0.0929279	0.0899075	0.608796	0.171979	0.376862	0.181261	0.206532	0.119795	0.135594	0.0976462	0.175032
ENSG00000156110	ADK	protein_coding	0.112491	0.0623826	0.0350491	0.0178169	0.0480274	0.0285718	0.0558092	0.0361397	0.0841509	0.036018	0.0665917
ENSG00000156170	NDUFAF6	protein_coding	0.0519805	0.0158632	0.0621417	0.0358725	0.037383	0.0219694	0.0318952	0.0166268	0.0456058	0.0358051	0.0816404
ENSG00000156873	PHKG2	protein_coding	2.0923	1.14632	2.70808	2.40116	3.44441	4.19523	4.38155	3.07432	2.76454	2.44866	1.96886
ENSG00000158552	ZFAND2B	protein_coding	1.76613	1.15879	1.71114	1.22135	2.27324	1.24672	1.30796	0.915488	2.05457	1.32335	2.53026
ENSG00000160256	SLX9	protein_coding	2.06038	1.85333	1.88493	1.30592	1.33418	1.04453	1.47245	1.22386	2.98286	1.82598	1.64461
ENSG00000160325	CACFD1	protein_coding	1.67892	1.00377	1.2819	1.18292	3.72922	2.74267	4.49509	2.524	2.22398	1.81127	4.13623
ENSG00000160752	FDPS	protein_coding	18.2389	9.86762	97.7872	59.0167	69.7071	30.1316	39.5346	26.1841	63.3078	27.771	15.9946
ENSG00000161179	YDJC	protein_coding	6.6511	6.03952	6.08707	3.72955	7.44247	5.79891	9.8112	9.12877	10.1558	6.92577	10.7313
ENSG00000161265	U2AF1L4	protein_coding	2.55015	2.13718	4.48176	2.81043	12.3295	5.36544	4.99784	3.67275	7.40972	3.05102	3.66368
ENSG00000161395	PGAP3	protein_coding	1.34637	0.548677	1.83094	1.27966	2.8624	1.10207	1.24125	0.895864	0.636825	0.600835	0.867297
ENSG00000163050	COQ8A	protein_coding	0.322532	0.114205	0.216128	0.143624	0.468584	0.401499	0.471206	0.59511	0.332167	0.237049	0.511859
ENSG00000163638	ADAMTS9	protein_coding	1.94982	0.677766	4.82815	2.85344	3.03557	2.09945	5.13454	5.74714	4.00356	2.55476	4.79587
ENSG00000163803	PLB1	protein_coding	0.231931	0.140143	0.26585	0.19525	0.0663838	0.0318047	0.0440276	0.0351139	0.0869106	0.0507929	0.0681499
ENSG00000163932	PRKCD	protein_coding	0.907343	0.547681	2.16109	1.7446	1.30224	0.720259	1.69493	1.31874	1.39785	0.919727	2.17074
ENSG00000164053	ATRIP	protein_coding	0.603035	0.339384	0.965761	0.442297	0.831502	0.74165	1.35484	0.729367	0.444744	0.351305	0.522844
ENSG00000164068	RNF123	protein_coding	0.824092	0.45022	2.50057	2.14956	1.61475	0.907283	1.7307	1.26568	1.44407	1.08777	3.21423
ENSG00000165458	INPPL1	protein_coding	4.32062	2.71273	18.2259	8.07781	13.2679	8.37253	12.2695	5.91486	4.18917	3.13688	6.58456
ENSG00000165949	IFI27	protein_coding	16.9417	8.37865	5.21299	3.81869	15.8438	10.1092	32.359	16.9991	40.0822	27.6684	24.5471
ENSG00000166471	TMEM41B	protein_coding	0.721259	0.346659	1.42501	0.829094	1.41813	0.541883	1.22738	0.630554	0.876207	0.36075	0.437526
ENSG00000166479	TMX3	protein_coding	0.0936092	0.0539546	0.954825	0.410565	0.437081	0.243717	1.0241	0.366705	0.29341	0.145659	0.540844
ENSG00000166532	RIMKLB	protein_coding	0.145096	0.0617818	0.196909	0.112898	0.264978	0.134474	0.347815	0.154665	0.193157	0.109784	0.430746
ENSG00000166562	SEC11C	protein_coding	0.234188	0.18703	1.07729	1.06576	1.61284	0.743574	1.2352	0.69773	1.38214	0.698704	0.752169
ENSG00000166747	AP1G1	protein_coding	0.252288	0.108923	0.902986	0.64186	0.949411	0.931463	1.22205	0.707134	0.846653	0.609934	0.984431
ENSG00000166797	CIAO2A	protein_coding	0.406823	0.174142	0.547212	0.437807	1.01584	1.08693	1.06804	0.699928	1.51623	1.05435	1.16235
ENSG00000167702	KIFC2	protein_coding	5.05603	3.34639	5.43872	6.15413	4.45987	2.85201	2.4492	2.33515	2.28486	1.87803	5.16991
ENSG00000167733	HSD11B1L	protein_coding	1.47002	0.620335	1.86479	1.37365	2.2291	1.39074	2.9777	1.6263	2.13435	1.50309	2.49149
ENSG00000168000	BSCL2	protein_coding	1.91678	0.817472	1.74192	1.17209	1.75311	0.641368	1.00945	0.758194	0.901875	0.834728	0.947373
ENSG00000168010	ATG16L2	protein_coding	0.547652	0.512985	0.85082	1.24115	1.18612	0.714237	0.712586	0.617663	1.0063	0.59634	0.519632
ENSG00000168172	HOOK3	protein_coding	0.915199	0.420022	1.11623	0.433875	0.488177	0.281595	0.646564	0.234904	0.215824	0.128904	0.318041
ENSG00000168255	POLR2J3	protein_coding	0.731496	0.335478	0.484952	0.27231	0.276436	0.161761	0.741557	0.406202	0.383376	0.226161	0.324319
ENSG00000168916	ZNF608	protein_coding	0.117102	0.0612806	0.38649	0.116452	0.103414	0.0404399	0.237028	0.175472	0.157642	0.166255	0.178961
ENSG00000169062	UPF3A	protein_coding	7.39521	4.97704	4.53512	4.96596	7.28828	4.41944	4.10171	3.7277	3.35894	1.76449	2.06836
ENSG00000169895	SYAP1	protein_coding	1.86141	1.0059	5.01794	1.87661	1.90703	1.07199	1.80894	1.56953	2.28824	2.91815	2.29294
ENSG00000170037	CNTROB	protein_coding	2.59321	1.49641	5.00619	2.28886	2.68812	1.79161	2.32283	2.39345	2.10514	2.53999	2.75568
ENSG00000170085	SIMC1	protein_coding	0.744343	0.315344	1.00906	0.541314	0.675311	0.371548	1.12149	0.46936	0.701678	0.39112	0.860738
ENSG00000170291	ELP5	protein_coding	2.27309	0.823034	2.1005	1.42282	3.36031	3.20313	3.32372	4.69082	4.43823	2.75726	2.63645
ENSG00000170919	TPT1-AS1	lncRNA	0.737428	0.844886	0.903441	0.576928	0.622636	0.501126	0.442709	0.211742	0.24604	0.183973	0.345575
ENSG00000171984	SHLD1	protein_coding	0.162744	0.0937175	0.101641	0.0578915	0.0924163	0.0912268	0.0626698	0.0465011	0.111941	0.102609	0.048019
ENSG00000172366	MCRIP2	protein_coding	3.14196	2.15664	5.86777	2.98654	4.04969	3.12062	7.13537	4.15342	2.50087	2.10786	1.6621
ENSG00000172466	ZNF24	protein_coding	0.835275	0.497873	3.19722	3.22664	3.79554	1.80339	2.93841	2.07688	2.75118	1.47764	3.70751
ENSG00000172530	BANP	protein_coding	0.160281	0.0929365	0.256541	0.242638	0.164952	0.0964067	0.151629	0.10706	0.136557	0.110306	0.322526
ENSG00000172638	EFEMP2	protein_coding	21.2627	9.85347	20.2198	13.9017	21.5392	19.344	16.7288	23.6557	16.7994	13.454	15.9792
ENSG00000172932	ANKRD13D	protein_coding	4.0919	4.76568	5.89905	4.20243	4.9402	4.03244	3.90017	2.52973	2.53563	1.99675	2.55263
ENSG00000173065	FAM222B	protein_coding	0.410608	0.215662	0.377095	0.310717	0.274998	0.154363	0.170965	0.109612	0.162081	0.116604	0.414709
ENSG00000173230	GOLGB1	protein_coding	0.553378	0.292314	1.71046	0.84905	2.29931	0.880234	2.02427	1.08662	1.57558	0.577596	1.03188
ENSG00000173511	VEGFB	protein_coding	17.7569	10.7626	35.6169	17.7233	12.5396	9.03576	11.0018	10.6625	8.04812	13.7375	14.0805
ENSG00000174891	RSRC1	protein_coding	0.0675171	0.0268548	0.109892	0.0423211	0.06276	0.0305274	0.066349	0.0259419	0.0417375	0.028718	0.0343915
ENSG00000174915	PTDSS2	protein_coding	0.62799	0.438586	1.19101	1.16482	1.6525	2.29577	1.88507	1.57461	1.29169	1.26564	1.00285
ENSG00000175224	ATG13	protein_coding	1.23957	0.749455	2.30392	1.41822	5.49188	2.49057	2.69561	1.76037	3.09155	1.39154	1.94866
ENSG00000175265	GOLGA8A	protein_coding	0.220495	0.107344	3.56346	1.48523	0.669199	0.393973	0.98565	0.402965	0.523846	0.371258	0.433978
ENSG00000176623	RMDN1	protein_coding	0.190447	0.193821	0.526045	0.279887	0.54744	0.284499	0.500071	0.224361	0.406251	0.195493	0.549375
ENSG00000176731	RBIS	protein_coding	2.03846	0.738242	2.88639	1.46586	3.17226	1.24865	2.70418	1.65788	4.43062	2.40652	5.42862
ENSG00000177082	WDR73	protein_coding	0.701632	0.445023	0.613447	0.510018	0.752648	0.433574	1.28959	0.901986	1.02444	0.530023	2.15942
ENSG00000177150	FAM210A	protein_coding	0.172191	0.114313	0.89762	0.351923	0.307315	0.194547	0.28976	0.186319	0.243292	0.219778	0.514921
ENSG00000177663	IL17RA	protein_coding	0.597245	0.308717	2.2575	2.07988	1.57867	1.8727	2.15069	1.50003	1.32909	1.46834	1.96645
ENSG00000177666	PNPLA2	protein_coding	12.7068	9.23644	29.0141	28.6527	21.4985	13.8124	18.6467	16.1806	17.5896	14.0457	24.8094
ENSG00000177683	THAP5	protein_coding	0.168163	0.0997177	0.780178	0.28452	0.440663	0.22544	0.365169	0.116607	0.297553	0.161169	0.503719
ENSG00000178149	DALRD3	protein_coding	2.96874	1.13287	3.13444	2.04074	3.92527	3.22427	5.08966	6.45669	3.81455	3.04216	5.49923
ENSG00000178467	P4HTM	protein_coding	1.16448	0.717113	2.83001	2.64241	3.31469	3.97063	3.50287	2.96625	2.53742	2.92233	2.26419
ENSG00000178971	CTC1	protein_coding	0.655613	0.462632	0.739779	0.308736	0.724685	0.382225	0.738297	0.467042	1.07141	0.5715	1.26525
ENSG00000180098	TRNAU1AP	protein_coding	0.591587	0.380131	0.8293	0.573507	1.47651	1.33473	1.42675	0.903558	1.20443	0.969927	0.944821
ENSG00000180198	RCC1	protein_coding	0.703469	0.371154	0.764203	0.657844	1.54091	1.69938	1.9457	1.46926	1.37038	1.26101	1.42843
ENSG00000180902	D2HGDH	protein_coding	0.485219	0.57796	1.29405	0.996877	0.960293	1.01531	0.876604	0.581932	0.615342	0.564441	0.547332
ENSG00000181481	RNF135	protein_coding	0.28695	0.308882	0.678316	0.466788	0.809875	0.567759	0.538398	0.26593	0.34109	0.189153	0.567513
ENSG00000181555	SETD2	protein_coding	0.465965	0.194746	0.652058	0.230234	0.368562	0.20554	0.291173	0.227351	0.248605	0.233082	0.452423
ENSG00000182087	TMEM259	protein_coding	34.5624	18.211	44.1052	34.8505	45.2985	23.8489	18.6111	14.7473	11.4715	13.2631	17.1094
ENSG00000182362	YBEY	protein_coding	1.45521	0.759551	1.35661	0.567629	0.742205	0.462681	1.01555	0.853174	0.951358	1.42501	0.846645
ENSG00000183060	LYSMD4	protein_coding	0.453124	0.277789	0.75096	0.578969	1.24534	0.864812	1.08057	0.741645	2.17282	1.04767	2.12757
ENSG00000183258	DDX41	protein_coding	13.7694	8.33299	44.7453	38.7287	31.882	39.3064	31.8606	22.8838	28.5973	27.779	20.976
ENSG00000184154	LRRC51	protein_coding	0.168704	0.141536	0.243076	0.217456	0.184042	0.16412	0.158313	0.113214	0.0759074	0.046651	0.0797126
ENSG00000184903	IMMP2L	protein_coding	0.0257534	0.0166852	0.0118854	0.0156268	0.0168854	0.00933687	0.0193674	0.0112924	0.0103675	0.00366376	0.00167617
ENSG00000185019	UBOX5	protein_coding	0.274017	0.188122	0.740162	0.796091	0.785912	0.420061	0.894014	0.729739	0.553833	0.32308	0.48607
ENSG00000185252	ZNF74	protein_coding	0.260244	0.247257	0.895686	1.37833	1.10818	0.843584	0.670443	0.584743	0.408435	0.252328	0.692124
ENSG00000185485	SDHAP1	transcribed_unprocessed_pseudogene	0.589354	0.184329	0.490778	0.289717	0.459944	0.161414	0.230491	0.215858	0.273746	0.250966	0.281971
ENSG00000186141	POLR3C	protein_coding	0.680727	0.290098	1.74827	0.602973	1.24293	0.701641	1.3174	0.462011	0.660425	0.42598	0.799938
ENSG00000187091	PLCD1	protein_coding	0.482824	0.240811	0.550996	0.421417	0.944336	0.459547	0.519569	0.37742	0.316829	0.39485	0.616272
ENSG00000189046	ALKBH2	protein_coding	0.693983	0.427487	0.681117	0.331096	1.68208	1.04095	2.31399	1.53418	1.08402	0.874688	1.60613
ENSG00000189136	UBE2Q2P1	transcribed_unprocessed_pseudogene	0.317196	0.257932	0.150958	0.07274	0.0537448	0.028974	0.250634	0.131123	0.230751	0.0928464	0.252108
ENSG00000196387	ZNF140	protein_coding	0.228823	0.11356	0.43321	0.262854	0.318268	0.195125	0.35069	0.182923	0.584775	0.30873	0.425193
ENSG00000196576	PLXNB2	protein_coding	5.73652	2.64578	10.1258	7.57025	8.95425	8.30582	12.4239	18.7742	8.13508	6.77583	10.5066
ENSG00000196586	MYO6	protein_coding	2.69077	0.982425	0.376403	0.208546	0.55425	0.215008	0.2501	0.12766	0.26757	0.208742	0.317696
ENSG00000196792	STRN3	protein_coding	0.245583	0.222036	0.302027	0.128233	0.205406	0.163067	0.189555	0.084827	0.103322	0.0655381	0.242012
ENSG00000197157	SND1	protein_coding	0.445101	0.432045	1.29116	0.814202	1.14781	0.894484	0.93802	0.550878	0.561814	0.419502	0.743092
ENSG00000197535	MYO5A	protein_coding	0.0719412	0.0262251	0.0569404	0.0324989	0.0858993	0.0453313	0.17431	0.0861799	0.117674	0.0605281	0.185346
ENSG00000197586	ENTPD6	protein_coding	8.31608	9.26842	21.4846	14.1929	23.995	20.6741	15.0572	9.13497	8.90419	6.89009	14.8242
ENSG00000198198	SZT2	protein_coding	0.410253	0.198267	1.48328	0.640867	0.527279	0.361271	0.658086	0.728003	0.551816	0.785133	0.933327
ENSG00000198646	NCOA6	protein_coding	0.278905	0.151326	0.618638	0.374082	1.00512	0.408982	0.590384	0.350107	0.47245	0.184635	0.415177
ENSG00000198753	PLXNB3	protein_coding	1.09575	1.28585	18.2977	14.1147	3.92233	3.52505	6.30014	4.24115	1.77538	1.55083	3.04377
ENSG00000203875	SNHG5	lncRNA	1.18466	0.447759	0.273999	0.126748	0.414779	0.277822	0.731322	0.286577	0.485314	0.311404	0.540071
ENSG00000204256	BRD2	protein_coding	9.09225	5.07039	24.2343	14.9964	33.6706	14.3709	23.3095	14.8622	16.8747	7.91212	14.4291
ENSG00000204463	BAG6	protein_coding	10.457	12.1764	30.4133	22.1577	24.5018	20.3958	19.7915	11.6076	9.19417	7.63382	19.59
ENSG00000204525	HLA-C	protein_coding	172.381	75.8722	335.828	232.346	432.808	199.163	338.748	271.478	276.532	299.45	161.804
ENSG00000212694	LINC01089	lncRNA	0.249426	0.186492	0.617274	0.486227	0.462953	0.3966	0.553285	0.606051	0.320057	0.238424	0.40103
ENSG00000213398	LCAT	protein_coding	1.97684	1.31948	3.04097	2.61688	2.69575	4.31219	2.61787	2.12283	1.26054	1.40216	1.95309
ENSG00000213523	SRA1	protein_coding	1.86521	0.909067	3.06543	2.00992	4.25914	2.62156	10.2777	5.0566	4.06233	2.80492	4.85117
ENSG00000214021	TTLL3	protein_coding	2.09823	0.86827	1.95146	1.25894	1.55443	0.640708	1.33679	0.977714	0.726475	0.704823	1.00591
ENSG00000214078	CPNE1	protein_coding	1.68564	0.988097	3.59198	2.93741	6.0181	6.83371	5.63809	3.94689	4.34025	3.80346	5.29852
ENSG00000214548	MEG3	lncRNA	2.50015	2.09524	2.48087	3.22314	2.47186	1.6899	1.95788	1.67926	1.19496	0.685089	1.46605
ENSG00000214827	MTCP1	protein_coding	0.422487	0.178698	0.431549	0.233822	0.457687	0.192059	0.134832	0.0898849	0.296154	0.217296	0.201671
ENSG00000221926	TRIM16	protein_coding	0.260972	0.139368	1.26048	0.743603	2.01453	0.862489	1.02239	0.606717	0.805174	0.374897	0.699775
ENSG00000228315	GUSBP11	lncRNA	0.635011	0.466514	0.862221	1.14778	0.625173	0.389341	0.787294	0.659187	0.515192	0.297531	0.410377
ENSG00000232956	SNHG15	lncRNA	3.17093	1.25597	2.90679	1.36881	3.45934	2.13583	6.22031	5.23064	3.62341	4.4208	5.1041
ENSG00000239900	ADSL	protein_coding	0.806171	0.473423	2.42675	1.05194	2.21402	1.1644	3.13638	1.32468	1.46177	0.88409	1.27131
ENSG00000242114	MTFP1	protein_coding	9.55078	5.18143	9.26868	7.42999	15.052	9.60772	21.7309	12.1421	9.64964	7.27247	12.1224
ENSG00000248323	LUCAT1	lncRNA	0.192905	0.0987309	0.0877448	0.0584472	0.0737576	0.0750131	0.119723	0.0816478	0.107075	0.0914468	0.0730315
ENSG00000253710	ALG11	protein_coding	0.28881	0.148179	0.951045	0.35182	0.329794	0.185227	0.322633	0.244375	0.433459	0.488693	0.743693
ENSG00000260630	SNAI3-AS1	lncRNA	3.28566	1.23346	3.19026	1.99327	2.27106	0.977247	0.460887	0.254168	0.692458	0.629437	0.782022
ENSG00000272578	GUSBP11	transcribed_unprocessed_pseudogene	0.310946	0.142898	0.637351	0.514883	0.413441	0.242426	1.20125	0.555239	0.519842	0.353541	0.769612
ENSG00000273559	CWC25	protein_coding	2.70601	1.36898	1.82713	1.08129	1.12026	0.612335	1.15277	0.839723	1.17215	0.83292	1.64618
ENSG00000277791	PSMB3	protein_coding	6.09125	3.05782	12.1674	4.69623	11.435	6.94887	22.6339	9.68066	10.0303	6.46807	6.47388
ENSG00000285437	POLR2J3	protein_coding	0.958764	0.408921	0.184789	0.299963	0.389496	0.406463	0.837678	0.76566	0.76546	0.407017	0.737756
ENSG00000261884	#NA	protein_coding	3.72658	5.00926	4.46255	3.54551	6.78133	6.27329	5.36975	3.94697	3.70961	3.88016	4.13518
